# Supplementary material for: Alternative Polyadenylation Directs Tissue-Specific miRNA Targeting in Caenorhabditis elegans Somatic Tissues
Source: Genetics. 2017 Mar 27;206(2):757–74. doi: 10.1534/genetics.116.196774 (PMC5499184; doi:10.1534/genetics.116.196774)
Supplement: Supplementary file 2 [file 757TableS3.xlsx]

## Sheet: hypodermis (Pdpy-7)
WBGeneID	Name	Cosmid	Chromosome	Start	End	Description	FPKM
WBGene00010174	F56H9.2	F56H9.2	V	12637661	12638238	not known	7809.94
WBGene00003902	pab-1	Y106G6H.2	I	10432815	10435876	pab-1 encodes a polyadenylate-binding protein (i.e., poly(A)-binding protein, or PAB); pab-1 is essential for germline proliferation, regulation of adult lifespan, and normal body size; PAB-1 forms a complex with ATX-2, the C. elegans ataxin 2 ortholog, which is also required for germline development; PAB-1 has been successfully used as an epitope-tagged transgenic reagent for tissue-specific iso…	4565.22
WBGene00001385	far-1	F02A9.2	III	9080367	9081179	far-1 encodes a fatty acid/retinol binding protein; expressed throughout development with highest expression levels in L3 stage larvae and in adult males.	3647.74
WBGene00006926	vit-2	C42D8.2	X	5101032	5106173	vit-2 encodes the vitellogenin homolog YP170; vit-2 is expressed in the adult hermaphrodite intestine and VIT-2 is secreted into the pseudocoelomic space before being taken up by developing oocytes; vit-2 expression is regulated in a sex-, stage-, and tissue-specific manner by the ELT-2/GATA and MAB-3 transcription factors.	3421.41
WBGene00008913	F17C11.1	F17C11.1	V	10941450	10942889	not known	2649.82
WBGene00006930	vit-6	K07H8.6	IV	8261145	8266463	vit-6 encodes a vitellogenin precursor protein that is cleaved in the body cavity into two smaller yolk proteins, YP115 and YP88; in C. elegans, vitellogenin genes exhibit stage-, sex-, and tissue-specific expression being expressed exclusively in the adult hermaphrodite intestine.	2629.52
WBGene00001070	dpy-8	C31H2.2	X	5148678	5150476	dpy-8 encodes a collagen with a nematode-specific N-terminal domain that is required for normal body morphology and (perhaps) for a normal embryonic cell division rate; dpy-8 interacts genetically with emb-5 and glp-1.	2342.4
WBGene00019992	R10A10.1	R10A10.1	I	6418565	6418809	not known	2093.56
WBGene00003370	mlc-2	C36E6.5	X	17455779	17456586	mlc-2 encodes, along with mlc-1 and mlc-4, one of three C. elegans regulatory myosin light chains; MLC-2 is predicted to function as a regulator of myosin ATPase activity, and genetic studies indicate that MLC-2 is nearly essential in hermaphrodites for normal pharyngeal muscle function, but redundant with MLC-1, with which it is nearly identical, for proper bodywall muscle development; according…	1950.03
WBGene00001168	eef-1A.1	F31E3.5	III	6970026	6972003	eef-1A.1 encodes a translation elongation factor 1-alpha homolog that is required for embryonic viability, fertility, and germline maintenance; EEF-1A.1 is identical to EEF-1A.2	1923.9
WBGene00000256	bli-6	Y73B6BL.34	IV	6377094	6378195	bli-6 encodes a collagen involved in adult cuticle structure.	1921.79
WBGene00001394	fat-2	W02A2.1	IV	13323858	13326394	fat-2 encodes a delta-12 fatty acyl desaturase that increases membrane fluidity when expressed in yeast, and that may protect against cold stress; FAT-2 s substrate is unknown, but may be acyl-CoA; FAT-2 is required in vivo for normal levels of C18 or C20 polyunsaturated fatty acids (PUFAs); FAT-2 is fully required for a sperm-attracting cue (perhaps an eicosanoid) secreted by oocytes, and partia…	1918.09
WBGene00001725	grl-16	Y65B4BR.6	I	572177	575119	grl-16 encodes, by alternative splicing, two hedgehog-like proteins with an N-terminal signal sequence, a central proline-rich low-complexity region, and a C-terminal Ground-like (Grl) domain; the Grl domain is predicted to form a cysteine-crosslinked protein involved in intercellular signalling, and it has subtle similarity to the N-terminal Hedge domain of HEDGEHOG proteins.	1893.66
WBGene00011558	T07A5.5	T07A5.5	III	10318335	10318559	T07A5.5 is an ortholog of human OST4 (oligosaccharyltransferase 4 (S. cerevisiae)).not known	1879.58
WBGene00022038	Y65B4BL.6	Y65B4BL.6	I	520113	521554	Y65B4BL.6 is involved in embryo development, hermaphrodite genitalia development and mitotic spindle organization.not known	1849.86
WBGene00008356	nspc-20	D1025.4	X	14529785	14530209	Nematode Specific Peptide family, group C	1743.03
WBGene00009532	ccch-1	F38B7.1	V	11527831	11541211	ccch-1 encodes a CCCH tandem zinc finger (TZF) protein; based upon its sequence similarity to human tristetraprolin and ERF-2 the product of F38B7.1 is predicted to function as an RNA-binding protein that specifically binds to UAUU repeats.	1633.36
WBGene00022336	Y82E9BR.3	Y82E9BR.3	III	1419196	1419914	Y82E9BR.3 is an ortholog of human ATP5G1 (ATP synthase, H+ transporting, mitochondrial Fo complex, subunit C1 (subunit 9)), ATP5G2 (ATP synthase, H+ transporting, mitochondrial Fo complex, subunit C2 (subunit 9)) and ATP5G3 (ATP synthase, H+ transporting, mitochondrial Fo complex, subunit C3 (subunit 9)); Y82E9BR.3 is involved in embryo development, nematode larval development and receptor-mediat…	1625.26
WBGene00004408	rla-0	F25H2.10	I	10567894	10569019	rpa-0 encodes an acidic ribosomal subunit protein P0.	1568.11
WBGene00002065	iff-2	F54C9.1	II	8559393	8561352	iff-2 is an ortholog of human EIF5AL1 (eukaryotic translation initiation factor 5A-like 1), EIF5A (eukaryotic translation initiation factor 5A) and EIF5A2 (eukaryotic translation initiation factor 5A2); iff-2 is involved in embryo development, gamete generation, gonad morphogenesis, growth, hermaphrodite genitalia development, locomotion, nematode larval development, nematode male tail tip morpho…	1524.95
WBGene00012113	T28B8.1	T28B8.1	I	8133891	8135060	not known	1518.28
WBGene00010052	F54D5.7	F54D5.7	II	11547481	11549676	The F54D5.7 gene encodes an ortholog of the human gene GLUTARYL-COENZYME A DEHYDROGENASE (GCDH), which when mutated leads to glutaricaciduria type I (OMIM:231670).	1489.25
WBGene00009122	tct-1	F25H2.11	I	10569112	10570030	tct-1 is an ortholog of human TPT1 (tumor protein, translationally-controlled 1); tct-1 is involved in embryo development, growth, locomotion, nematode larval development, receptor-mediated endocytosis and reproduction; tct-1 is localized to the endoplasmic reticulum.TCTP (translationally-controlled tumor protein) homolog	1420.21
WBGene00006439	ant-1.1	T27E9.1	III	13463163	13464657	ant-1.1 encodes one of four C. elegans mitochondrial adenine nucleotide transporters; by homology, ANT-1.1 is predicted to facilitate ADP/ATP exchange between the cytosol and mitochondria; ant-1.1 is an essential gene, required for embryogenesis as well as for normal postembryonic body size and adult lifespan; in addition, ANT-1.1 plays a critical role in promoting somatic and germline programmed…	1289.84
WBGene00000738	col-165	F14H12.1	X	4353618	4354811	col-165 is an ortholog of human MARCO (macrophage receptor with collagenous structure), COL25A1 (collagen, type XXV, alpha 1), COL20A1 (collagen, type XX, alpha 1), EMID1 (EMI domain containing 1) and COL4A3 (collagen, type IV, alpha 3 (Goodpasture antigen)); col-165 is a structural constituent of cuticle, based on protein domain information.COLlagen	1219.96
WBGene00004232	ptr-18	Y38F1A.3	II	12965568	12978156	ptr-18 encodes a nematode-specific member of the sterol sensing domain (SSD) proteins, distantly paralogous to Drosophila PATCHED (PTC) and human PTCH (OMIM:601309, mutated in basal cell nevus syndrome); PTR-18 is strongly required for normal molting from L3 to adult stage (a role conserved in C. briggsae); PTR-18 is also required for male tail development and vulval morphogenesis, and (partly) f…	1149.71
WBGene00022410	Y97E10C.1	Y97E10C.1	V	7728813	7730028	not known	1115.08
WBGene00000756	col-183	F02D10.1	X	13466637	13467736	col-183 is involved in body morphogenesis and positive regulation of growth; col-183 is a structural constituent of cuticle, based on protein domain information.COLlagen	1101.36
WBGene00001167	eef-2	F25H5.4	I	9163531	9166952	eef-2 encodes a homolog of translation elongation factor 2 (EF-2), a GTP-binding protein essential for the elongation phase of protein synthesis; eef-2 is required for embryogenesis and vulval morphogenesis, and is expressed during all stages of development, including the dauer larval stage.	1014.23
WBGene00013740	hut-1	Y111B2A.20	III	12711514	12713877	hut-1 encodes a nucleotide sugar transporter that is related to members of the solute carrier 35B1 (SLC35B1) subfamily of SLC35 transporters; HUT-1 activity is required for proper organization of the endoplasmic reticulum and for normal larval development; in the intestine, HUT-1 localizes to the endoplasmic reticulum and the Golgi apparatus.	985.99
WBGene00000699	col-125	C29F4.1	IV	11225505	11226519	col-125 is an ortholog of human MARCO (macrophage receptor with collagenous structure), COL4A2 (collagen, type IV, alpha 2), COL11A1 (collagen, type XI, alpha 1), COL6A2 (collagen, type VI, alpha 2), COL11A2 (collagen, type XI, alpha 2), COL4A1 (collagen, type IV, alpha 1), COL4A5 (collagen, type IV, alpha 5), COL5A1 (collagen, type V, alpha 1), COL24A1 (collagen, type XXIV, alpha 1), COL6A1 (col…	936.63
WBGene00021691	Y48G8AL.13	Y48G8AL.13	I	1223956	1229282	Y48G8AL.13 is an ortholog of human TLCD1 (TLC domain containing 1) and TLCD2 (TLC domain containing 2).not known	864.17
WBGene00000928	dao-2	M03A1.7	II	4562853	4563546	dao-2 encodes a (putatively) secreted protein with a DB module; dao-2 is down-regulated in daf-2 mutant adults by comparison with normal adults, and thus may be involved in dauer formation.	859.91
WBGene00000713	col-140	F26F12.1	V	5835853	5836841	col-140 is an ortholog of human SFTPD (surfactant protein D), COL4A2 (collagen, type IV, alpha 2), COL11A1 (collagen, type XI, alpha 1), COL6A2 (collagen, type VI, alpha 2), COL11A2 (collagen, type XI, alpha 2), COL4A1 (collagen, type IV, alpha 1), COL4A5 (collagen, type IV, alpha 5), COL5A1 (collagen, type V, alpha 1), COL24A1 (collagen, type XXIV, alpha 1), COL6A1 (collagen, type VI, alpha 1), …	853.12
WBGene00018297	F41F3.3	F41F3.3	V	4647661	4648241	not known	850.09
WBGene00002980	lgg-1	C32D5.9	II	6346957	6347719	lgg-1 encodes the C. elegans ortholog of Saccharomyces cerevisiae Atg8p and mammalian MAP-LC3; by homology, LGG-1 is predicted to be required for the degradation of cellular components by autophagy; loss of lgg-1 function via RNAi indicates that, like several other C. elegans genes involved in autophagy, lgg-1 is essential for normal dauer morphogenesis and life-span extension; a GFP::LGG-1 repor…	837.52
WBGene00001427	fkb-2	Y18D10A.19	I	12918722	12919293	fkb-2 encodes a peptidylprolyl cis/trans isomerase homologous to the mammalian FK506 immunosuppressant-binding protein 1A (FKBP1A, OMIM:186945, mutations associated with myocardial noncompaction); by homology, FKB-2 could function in a number of processes including protein folding, signal transduction, and regulation of muscle contraction; however, the precise role of FKB-2 in C. elegans developm…	795.44
WBGene00001685	gpd-3	K10B3.7	X	3112083	3113382	gpd-3 encodes a predicted glyceraldehyde 3-phosphate dehydrogenase that affects embryonic viability; GPD-3 interacts with LIN-2 in two-hybrid assays.	774.11
WBGene00000785	cpr-5	W07B8.5	V	1132597	1133993	cpr-5 encodes a cysteine protease.	757.04
WBGene00022864	ZK1236.5	ZK1236.5	III	8431602	8432214	ZK1236.5 encodes a protein with no obvious non-nematode homologs; either ZK1236.9, or ZK1236.5, or both proteins weakly inhibit DHC-1 in vivo; likewise, either ZK1236.5, or ZK1236.9, or both proteins are required in mass RNAi assays for normal osmoregulation and normally rapid growth.	756.91
WBGene00004409	rla-1	Y37E3.7	I	2069041	2069587	rla-1 encodes an acidic ribosomal subunit protein P1.	755.6
WBGene00013025	vha-13	Y49A3A.2	V	14351207	14354421	vha-13 encodes an ortholog of subunit A of the cytoplasmic (V1) domain of vacuolar proton-translocating ATPase (V-ATPase); VHA-13 is predicted to hydrolyse ATP as part of a cytosolic VHA-12/VHA-13 heterohexamer, whose activity drives the V-ATPase rotor; VHA-13 levels are lowered in mutants with either abnormally low or abnormally high calcineurin levels, and elevated in mutants lacking both calci…	735.58
WBGene00010556	rack-1	K04D7.1	IV	10176680	10178099	rack-1 encodes a seven-WD repeat-containing protein that is the C. elegans ortholog of vertebrate Receptor for Activated C Kinase (Rack1); rack-1 is required cell autonomously for VD/DD motor axon pathfinding; rack-1 is also required for gonadal distal tip cell migration and for normal brood sizes; genetic analyses indicate that rack-1 functions in the same pathway with ced-10/Rac and unc-115/abL…	720.72
WBGene00004798	sip-1	F43D9.4	III	10506106	10506801	sip-1 encodes a member of the small heat shock family of proteins; loss of sip-1 function via antisense or large-scale RNAi experiments results in embryonic lethality and in a small but reproducible reduction in lifespan in otherwise long-lived animals, respectively, suggesting that sip-1 plays a role in embryonic development as well as regulation of adult lifespan; in addition, expression of sip…	716.35
WBGene00011561	ttr-15	T07C4.5	III	10337840	10339435	TransThyretin-Related family domain	696.6
WBGene00010424	H36L18.2	H36L18.2	X	12652587	12653520	not known	689.09
WBGene00004266	rab-1	C39F7.4	V	1262620	1263989	rab-1 encodes an ortholog of the small Ras-like GTPase Rab1; by homology, RAB-1 is predicted to play a role in intracellular vesicle trafficking, and consistent with this broad role, large-scale RNAi screens indicate that rab-1 activity is required for fertility, movement, and survival; in yeast two-hybrid assays, RAB-1 interacts with TIR-1, a C. elegans SARM ortholog that is required for innate …	666.77
WBGene00006925	vit-1	K09F5.2	X	7727901	7733308	vit-1 is predicted to have lipid transporter activity, based on protein domain information.VITellogenin structural genes (yolk protein genes)	665.17
WBGene00000594	col-3	T28C6.6	IV	8824804	8826013	col-3 encodes a collagen protein that affects body morphogenesis, larval viability, and locomotion in large scale RNAi screens; mRNA is expressed during all developmental stages examined (in embryos, during the L2 to dauer molt, during the dauer to L4 larval molt, and during the L4 to adult molt).	648.76
WBGene00006725	ubl-1	H06I04.4	III	3068306	3069212	ubl-1 encodes a protein similar to Drosophila ubiquitin/ ribosomal protein S27a that affects body length, fertility, and larval viability.	643.85
WBGene00021400	Y38C1AA.9	Y38C1AA.9	IV	156073	157897	Y38C1AA.9 is an ortholog of human DLK2 (delta-like 2 (Drosophila)) and WIF1 (WNT inhibitory factor 1).not known	643.45
WBGene00009983	cut-2	F53F1.5	V	13415062	13416121	cut-2 encodes a secreted protein which is a component of cuticlin, the insoluble residue of nematode cuticles; CUT-2 is expressed during all developmental stages and contributes to the external cortical layer of the cuticle of all larval stages.	637.97
WBGene00022280	Y74C10AL.2	Y74C10AL.2	I	2468787	2471972	Y74C10AL.2 is an ortholog of human TMEM50A (transmembrane protein 50A) and TMEM50B (transmembrane protein 50B).not known	608.79
WBGene00002007	hsp-3	C15H9.6	X	6089028	6092124	hsp-3 encodes one of two C. elegans heat shock response 70 (hsp70) proteins homologous to mammalian grp78/BiP (glucose regulated protein 78/immunoglobulin heavy chain-binding protein, OMIM:138120); HSP-3 likely functions as a molecular chaperone, and is expressed constitutively (expression is not heat inducible) throughout development with greatest abundance during the L1 larval stage; hsp-3 tran…	592.81
WBGene00005018	sqt-3	F23H12.4	V	12352994	12354314	sqt-3 encodes a cuticle collagen; during development, sqt-3 activity is essential for viability and normal body morphology; genetic and expression studies indicate that SQT-3 is a cuticle component at all stages of development and that SQT-3 likely forms higher order cuticular structures with the DPY-17 cuticular collagen, both of which are candidate substrates for the DPY-31 procollagen C-protei…	592.32
WBGene00021830	Y54E10A.10	Y54E10A.10	I	3173243	3176319	Y54E10A.10 is an ortholog of human RPF2 (ribosome production factor 2 (S. cerevisiae)); Y54E10A.10 is involved in germ cell development and gonad development.not known	591.8
WBGene00022378	Y94H6A.5	Y94H6A.5	IV	2688915	2703977	Y94H6A.5 encodes a DEAD-box helicase; loss of Y94H6A.5 activity via RNAi indicates that Y94H6A.5 activity is required for positive regulation of growth rate and larval development.	582.78
WBGene00004469	rps-0	B0393.1	III	4752899	4754083	rps-0 encodes a small ribosomal subunit SA protein that appears to function as both a ribosomal component and a laminin receptor; by homology, RPS-0 is predicted to play roles in protein biosynthesis and cell adhesion; in C. elegans, RPS-0 activity is required for embryonic and germline development, vulval morphogenesis, and the overall health of the animal.	571.04
WBGene00003372	mlc-4	C56G7.1	III	3392013	3393787	mlc-4 encodes, along with mlc-1 and mlc-2, one of three C. elegans regulatory myosin light chains; mlc-4 appears to encode the sole C. elegans regulatory light chain for nonmuscle myosin and during development, mlc-4 activity is required maternally for cytokinesis in meiosis and mitosis and for establishment of some aspects of anterior-posterior polarity in the early embryo; further, RNA interfer…	558.28
WBGene00004999	spp-14	K09F5.3	X	7725955	7726388	SaPosin-like Protein family	548.32
WBGene00000691	col-117	T28C6.4	IV	8822965	8824174	col-117 is an ortholog of human COL4A2 (collagen, type IV, alpha 2), COL11A1 (collagen, type XI, alpha 1), COL6A2 (collagen, type VI, alpha 2), COL11A2 (collagen, type XI, alpha 2), COL4A1 (collagen, type IV, alpha 1), COL4A5 (collagen, type IV, alpha 5), COL5A1 (collagen, type V, alpha 1), COL24A1 (collagen, type XXIV, alpha 1), COL6A1 (collagen, type VI, alpha 1), COL28A1 (collagen, type XXVIII…	547.15
WBGene00001510	fzr-1	ZK1307.6	II	9640167	9644466	fzr-1 encodes a WD repeat-containing protein homologous to Cdh1/Hct1/FZR (OMIM:603619), a regulatory subunit of the anaphase-promoting complex/cyclosome (APC/C) required for anaphase initiation and exit from mitosis; FZR-1 is required for fertility, and also functions redundantly with lin-35/Rb to for normal embryogensis and control of postembryonic cell proliferation; FZR-1 probably regulates th…	529.23
WBGene00003771	nlp-33	T19C4.7	V	11147344	11147810	nlp-33 is involved in defense response to fungus and innate immune response.Neuropeptide-Like Protein	526.76
WBGene00000754	col-181	W03G11.1	X	12104930	12106081	col-181 is homologous to the human gene PRO ALPHA 1(I) COLLAGEN (COL1A1; OMIM:120150), which when mutated leads to osteogenesis imperfecta.	519.12
WBGene00013766	prmt-1	Y113G7B.17	V	20267369	20269711	prmt-1 encodes a type I protein arginine methyltransferase; in C. elegans, PRMT-1 positively regulates adult lifespan and is required for stress response and fat storage in the absence of DAF-2-mediated signaling; PRMT-1 is also required for proper development of myofilament structure; PRMT-1 physically interacts with, and methylates, DAF-16 thereby preventing its phosphorylation and cytoplasmic …	517.72
WBGene00018491	mdh-1	F46E10.10	V	6515276	6516526	mdh-1 encodes a malate dehydrogenase; by homology, MDH-1 is predicted to function to reversibly catalyze the formation of oxaloacetate from malate.	516.27
WBGene00001074	dpy-13	F30B5.1	IV	4235614	4236706	dpy-13 encodes a member of the collagen superfamily containing 20 copies of the collagen triple helix repeat; transcipt levels oscillate, peaking once during each larval stage.	516.02
WBGene00000802	crt-1	Y38A10A.5	V	6098993	6100553	crt-1 encodes an ortholog of calreticulin (a calcium-binding molecular chaperone of the endoplasmic reticulum); crt-1 is dispensable for viability, but required for normal sperm development, male mating efficiency, some forms of necrotic cell death, and hermaphrodite fertility at high temperatures (which may reflect a stress response); crt-1 expression is induced by stress; CRT-1 protein binds Ca…	506.37
WBGene00011107	R07E3.6	R07E3.6	X	10317722	10321854	not known	470.4
WBGene00000739	col-166	T07H6.3	X	6279832	6281019	col-166 is an ortholog of human MARCO (macrophage receptor with collagenous structure); col-166 is involved in body morphogenesis and locomotion; col-166 is a structural constituent of cuticle, based on protein domain information.COLlagen	464.94
WBGene00012179	W01D2.1	W01D2.1	II	14815518	14816212	W01D2.1 is an ortholog of human RPL37 (ribosomal protein L37); W01D2.1 is involved in embryo development, nematode larval development and reproduction; W01D2.1 is a structural constituent of ribosome, based on protein domain information.not known	459.55
WBGene00000606	col-17	F11G11.10	II	4866436	4867574	col-17 encodes a collagen which is expressed in all developmental stages except eggs, like col-15, col-16, and col-20; collagen genes with this expression pattern may be used for synthesis of cuticles after the L1 stage (e.g., the L4 cuticle).	448.45
WBGene00009787	F46F2.3	F46F2.3	X	15259583	15260290	F46F2.3 is involved in embryo development.not known	442.03
WBGene00002978	lev-11	Y105E8B.1	I	14620759	14631254	lev-11 encodes tropomyosin, an actin-binding contractile structural protein orthologous to human TROPOMYOSIN 1 (TPM1; OMIM:191010), which when mutated leads to familial hypertrophic cardiomyopathy; LEV-11 is required for embryonic development, normal body morphology, and locomotion; expressed as multiple tissue-specific isoforms generated by alternative mRNA splicing and promoter use, LEV-11 is d…	434.35
WBGene00003891	osm-11	F11C7.5	X	17420215	17421582	osm-11 encodes a protein required for normal osmosensation, osmotic resistance, and defecation rhythm, and for fully normal growth rate; OSM-11 has no clear orthologs outside of nematodes, but is paralogous to DOS-1, OSM-7, and K02F3.7, has a predicted signal sequence with 12 conserved cysteine residues, and may be secreted; osm-11 mutants have abnormally high levels of internal glycerol, defecti…	432.52
WBGene00003762	nlp-24	F35B12.7	V	11616283	11616887	nlp-24 is involved in response to food.Neuropeptide-Like Protein	429.1
WBGene00015046	nlp-34	B0213.17	V	3978829	3979134	Neuropeptide-Like Protein	427.54
WBGene00017506	F16B4.4	F16B4.4	V	1594112	1594665	not known	425.63
WBGene00000896	dad-1	F57B10.10	I	6553479	6554292	dad-1 encodes an ortholog of human DAD1 (OMIM:600243) that inhibits cell death and can functionally complement the hamster protein in cultured cells.	424.37
WBGene00008920	eef-1G	F17C11.9	V	10965719	10967931	eef-1G is an ortholog of human EEF1G (eukaryotic translation elongation factor 1 gamma); eef-1G is involved in embryo development and reproduction; eef-1G is predicted to have translation elongation factor activity, based on protein domain information.Eukaryotic translation Elongation Factor	417.25
WBGene00000552	cmd-1	T21H3.3	V	1156271	1158063	cmd-1 encodes a putative homolog of calmodulin 1 that affects growth rate and fertility.	411.31
WBGene00000693	col-119	C53B4.5	IV	8978823	8979812	col-119 is an ortholog of human SFTPD (surfactant protein D); col-119 is involved in lipid storage; col-119 is a structural constituent of cuticle, based on protein domain information.COLlagen	399.81
WBGene00001067	dpy-5	F27C1.8	I	5432158	5433054	dpy-5 encodes a Group I cuticle procollagen; dpy-5 activity is required for wild-type body length, cuticle structure (width of the annuli), postembryonic growth rates, and reproduction; dpy-5 is described as an intermediate collagen gene, as its mRNA, which is present in all larval stages, adults, and dauer larvae, increases in abudance two hours prior to the secretion of each new cuticle; a dpy-…	398.87
WBGene00019831	R02F2.1	R02F2.1	III	5501861	5506397	R02F2.1 is an ortholog of human CCNI (cyclin I), CCNI2 (cyclin I 2), CCNG2 (cyclin G2), CCNG1 (cyclin G1) and CCNB3 (cyclin B3).not known	396.69
WBGene00010260	ddx-17	F58E10.3	V	14008748	14012218	ddx-17 is an ortholog of human DDX5 (DEAD (Asp-Glu-Ala-Asp) box helicase 5) and DDX17 (DEAD (Asp-Glu-Ala-Asp) box helicase 17); ddx-17 is involved in dendrite development, embryo development, nematode larval development and reproduction; ddx-17 is predicted to have ATP binding activity and nucleic acid binding activity, based on protein domain information.DEAD boX helicase homolog	396.03
WBGene00009097	fipr-2	F23H12.9	V	12365424	12365866	FIP (Fungus-Induced Protein) Related	391.83
WBGene00002005	hsp-1	F26D10.3	IV	17278959	17281335	hsp-1 encodes hsp70A, a member of the heat shock family of proteins; hsp70A is closely related to the Drosophila heat inducible hsp70s and the S. cerevisiae SSA hsp70 subfamily; the hsp-1 gene is normally expressed throughout development and upon heat-shock the hsp-1 mRNA is enhanced 2-6 fold; down-regulation of hsp-1 via RNA interference results in a small reduction in the life-span of an age-1 …	391.38
WBGene00011442	T04F8.3	T04F8.3	X	11658440	11659692	not known	390.66
WBGene00000698	col-124	C24F3.6	IV	10216450	10217643	col-124 is an ortholog of human SFTPD (surfactant protein D); col-124 is a structural constituent of cuticle, based on protein domain information.COLlagen	384.23
WBGene00019322	ahcy-1	K02F2.2	I	6836390	6838142	ahcy-1 encodes the C. elegans S-adenosylhomocysteine hydrolase (SAHH) ortholog; by homology, AHCY-1 is predicted to catalyze the hydrolysis of S-adenosyl-L-homocysteine to adenosine and L-homocysteine; loss of ahcy-1 activity via RNAi results in embryonic and larval lethality, abnormal body morphology, sick animals, and uncoordinated locomotion; Northern blot analyses indicate the ahcy-1 mRNA is …	380.85
WBGene00003847	blmp-1	F25D7.3	I	10409359	10414707	blmp-1 encodes a zinc finger and SET domain-containing protein that is the C. elegans BLIMP1 (B lymphocyte-induced maturation protein 1) ortholog; loss of blmp-1 activity via deletion mutation has been reported to result in small, dumpy animals with abnormal fat content, while loss of blmp-1 activity via RNAi reportedly results in animals that are small, dumpy, have an amorphous pharynx, and are …	379.3
WBGene00012166	nuo-6	W01A8.4	I	7068112	7069188	nuo-6 encodes the C. elegans ortholog of the NDUFB4/B15 subunit of the mitochondrial NADH dehydrogenase (ubiquinone) complex (complex I).	375.72
WBGene00011145	R08D7.5	R08D7.5	III	8974186	8975062	R08D7.5 is an ortholog of human CETN2 (centrin, EF-hand protein, 2) and CETN1 (centrin, EF-hand protein, 1); R08D7.5 is predicted to have calcium ion binding activity, based on protein domain information.not known	370.34
WBGene00015514	C06A8.3	C06A8.3	II	7790560	7791378	C06A8.3 encodes, along with ZK970.7, one of two C. elegans proteins with similarity to the Onchocerca volvulus Ov17 hypodermal antigen.	370.25
WBGene00077761	zip-9	F17C11.17	V	10942955	10943862	bZIP transcription factor family	359.09
WBGene00015795	C15F1.2	C15F1.2	II	6979951	6988629	not known	356.71
WBGene00019719	M01H9.3	M01H9.3	IV	4468502	4477059	not known	353
WBGene00006808	unc-76	C01G10.11	V	15071756	15080144	unc-76 encodes a predicted coiled-coil protein that belongs to the FEZ (fasciculation and elongation protein; zygin/zeta-1) family of proteins; UNC-76 activity is required for normal axonal outgrowth and fasciculation and hence, normal locomotion; UNC-76 expression begins during embryogenesis and is present in all axons throughout development; UNC-76 localizes to both axons and cell bodies.	351.47
WBGene00195068	Y48G8AL.16	Y48G8AL.16	I	1214964	1217274	not known	348.02
WBGene00022679	ZK180.5	ZK180.5	IV	4515039	4517169	not known	347.91
WBGene00016655	acbp-1	C44E4.6	I	4635715	4637328	acbp-1 encodes a highly conserved protein containing a functional acyl-CoA-binding binding domain orthologous to human DBI (Diazepam Binding inhibitor) (OMIM: 125950) required for protein stability and ligand binding; acyl-CoA proteins are required for lipid droplet morphology and lipid storage function; acbp-1 mutants have reduced triglycerides, aberrant lipid droplet morphology and number in th…	338.88
WBGene00008395	D1086.8	D1086.8	V	14094168	14097088	not known	334.95
WBGene00010406	math-33	H19N07.2	V	11113914	11118820	The H19N07.2 gene encodes a protein with a meprin-associated Traf homology (MATH) domain that may be involved in apoptosis.	330.89
WBGene00000665	col-90	C29E4.1	III	7948838	7950067	col-90 is an ortholog of human SFTPD (surfactant protein D); col-90 is involved in body morphogenesis; col-90 is a structural constituent of cuticle, based on protein domain information.COLlagen	324.58
WBGene00014086	ZK809.3	ZK809.3	IV	11652403	11653461	ZK809.3 is involved in determination of adult lifespan, embryo development, nematode larval development, receptor-mediated endocytosis and reproduction.not known	321.26
WBGene00021350	Y37E3.8	Y37E3.8	I	2069679	2070607	Y37E3.8 is an ortholog of human RPL27A (ribosomal protein L27a); Y37E3.8 is involved in embryo development.not known	318.75
WBGene00016629	C44B7.7	C44B7.7	II	6879185	6880167	C44B7.7 is an ortholog of human GGCT (gamma-glutamylcyclotransferase); C44B7.7 is predicted to have gamma-glutamylcyclotransferase activity, based on protein domain information.not known	312.94
WBGene00006924	vig-1	F56D12.5	II	1321037	1323170	vig-1 encodes a predicted RNA-binding protein orthologous to Drosophila VIG (Vasa Intronic Gene); vig-1 activity is required for proper function of the let-7 miRNA in vivo and thus, for regulating the transition from late larval to adult cell fates; VIG-1 is a component of the 250 kDa RNA-induced silencing complex (RISC) complex and co-immunoprecipates with both TSN-1, the C. elegans Tudor-SN ort…	308.89
WBGene00014793	H40L08.2	H40L08.2	X	15076685	15077744	not known	307.27
WBGene00019162	eif-1.A	H06H21.3	IV	4810934	4811981	eif-1.A encodes a homolog of eukaryotic translation initiation factor 1A; eif-1.A is widely expressed and, by homology, is predicted to function in translation initiation.	305.26
WBGene00009119	ndk-1	F25H2.5	I	10553112	10553913	ndk-1 is an ortholog of human NME4 (NME/NM23 nucleoside diphosphate kinase 4), NME3 (NME/NM23 nucleoside diphosphate kinase 3), NME2 (NME/NM23 nucleoside diphosphate kinase 2) and NME1 (NME/NM23 nucleoside diphosphate kinase 1); ndk-1 is involved in embryo development, hermaphrodite genitalia development, nematode larval development, positive regulation of MAPK cascade, receptor-mediated endocyto…	303.88
WBGene00004371	rig-4	Y42H9B.2	IV	7991408	8004121	rig-4 is an ortholog of human SDK2 (sidekick cell adhesion molecule 2) and SDK1 (sidekick cell adhesion molecule 1); rig-4 is involved in embryo development, locomotion and mitotic nuclear division.neuRonal IGCAM	298.79
WBGene00007555	dohh-1	C14A4.1	II	10579955	10581044	dohh-1 is an ortholog of human DOHH (deoxyhypusine hydroxylase/monooxygenase); dohh-1 is involved in body morphogenesis, embryo development, lipid storage, positive regulation of growth and receptor-mediated endocytosis.DeOxyHypusine Hydroxylase	298.75
WBGene00001604	gln-3	Y105C5B.28	IV	16167783	16170826	gln-3 is an ortholog of human GLUL (glutamate-ammonia ligase); gln-3 is predicted to have glutamate-ammonia ligase activity, based on protein domain information.GLutamiNe synthetase (glutamate-ammonia ligase)	293.11
WBGene00000614	col-37	ZK863.2	V	12166706	12167753	col-37 encodes a cuticle collagen.	290.9
WBGene00000678	col-104	F58F6.1	IV	1353679	1355305	col-104 is an ortholog of human C1QTNF9B (C1q and tumor necrosis factor related protein 9B), C1QTNF9 (C1q and tumor necrosis factor related protein 9), OTOL1 (otolin 1), C1QTNF2 (C1q and tumor necrosis factor related protein 2), C1QTNF7 (C1q and tumor necrosis factor related protein 7), ADIPOQ (adiponectin, C1Q and collagen domain containing), COL4A2 (collagen, type IV, alpha 2), COL11A1 (collage…	290.78
WBGene00009161	F26E4.6	F26E4.6	I	9773170	9774012	F26E4.6 is an ortholog of human COX7C (cytochrome c oxidase subunit VIIc); F26E4.6 is involved in determination of adult lifespan, embryo development, lipid storage, nematode larval development and reproduction; F26E4.6 is predicted to have cytochrome-c oxidase activity, based on protein domain information.not known	288.16
WBGene00017772	clec-1	F25B4.9	V	5700010	5701082	clec-1 is an ortholog of human CLEC19A (C-type lectin domain family 19, member A), REG1B (regenerating islet-derived 1 beta), REG1A (regenerating islet-derived 1 alpha), REG3A (regenerating islet-derived 3 alpha), REG3G (regenerating islet-derived 3 gamma) and REG4 (regenerating islet-derived 4); clec-1 is involved in body morphogenesis, growth, hermaphrodite genitalia development, locomotion, ne…	286.78
WBGene00014095	gdh-1	ZK829.4	IV	11953249	11955541	gdh-1 encodes a glutamate dehydrogenase, required in mass RNAi assays for normal fertility and rapid growth, that is expressed in larval and adult pharynx, intestine, and rectal gland cells; GDH-1 is orthologous to human GLUD1 (OMIM:138130, mutated in hyperinsulinemic hypoglycemia and hyperammonemia) and GLUD2 (OMIM:300144).	281.54
WBGene00010419	H28O16.1	H28O16.1	I	12652277	12654646	H28O16.1 encodes the C. elegans ortholog of the alpha subunit of mitochondrial ATP synthase.	281.16
WBGene00005016	sqt-1	B0491.2	II	11336691	11337835	sqt-1 encodes a cuticle collagen; during larval and adult development, sqt-1 activity is required, likely redundantly, for normal cuticle, and hence organismal, morphology; sqt-1 mRNA abundance oscillates during larval development, peaking at one point during each larval stage and peaking again in adults; sqt-1 transcripts are also detected in animals at the L1-L2d molt; in the temporally distinc…	280.76
WBGene00012530	Y32F6A.5	Y32F6A.5	V	10446534	10453972	Y32F6A.5 is an ortholog of human SCPEP1 (serine carboxypeptidase 1); Y32F6A.5 is predicted to have serine-type carboxypeptidase activity, based on protein domain information.not known	274.62
WBGene00044024	C35A5.11	C35A5.11	V	10502116	10503045	not known	274.5
WBGene00013882	ZC410.5	ZC410.5	IV	9088611	9092195	not known	274.17
WBGene00023431	C25E10.13	C25E10.13	V	9059750	9060481	not known	272.21
WBGene00003989	pfn-1	Y18D10A.20	I	12922004	12923546	pfn-1 encodes a profilin; pfn-1 is required for embryonic cytokinesis, specifically for the assembly or maintenance of cortical microfilaments and myosin; PFN-1 physically interacts with the CYK-1 Formin Homology protein; PFN-1 localizes to the cell cortex.	269.31
WBGene00003091	lys-2	Y22F5A.5	V	10280310	10281470	lys-2 is one of ten C. elegans lysozyme genes; as such, lys-2 can be predicted to have a role in lysozymal function including immune function.	269.15
WBGene00002915	let-805	H19M22.2	III	2658083	2681111	let-805 encodes myotactin, a novel single-transmembrane protein containing extracellular fibronectin repeats; genetic analyses indicate that LET-805 is essential for proper association between hypodermal fibrous organelles and the contractile apparatus of muscle cells; LET-805 is expressed in hypodermal cells and in the pharynx and localizes to basolateral membranes.	267.68
WBGene00013856	ZC168.2	ZC168.2	IV	10728572	10729003	ZC168.2 is predicted to have neuropeptide hormone activity, based on protein domain information.not known	264.77
WBGene00004300	ram-2	F38A3.2	II	11015588	11016842	ram-2 encodes a cuticle collagen that interacts with unc-6 to affect ray cell migration, and interacts with unc-5 and unc-6 to affect embryonic viability; also affects ray morphology in males such that the structural cells and the hypodermis of the rays are swollen in mutants.	264.32
WBGene00000183	arf-3	F57H12.1	IV	7982526	7983900	arf-3 encodes a member of the ADP-ribosylation factor related protein family; likely expressed in touch receptors and regulated by MEC-3.	260.12
WBGene00016746	C48B6.10	C48B6.10	I	6923076	6923690	not known	259.55
WBGene00008707	F11E6.3	F11E6.3	IV	17470510	17472025	not known	259.26
WBGene00015339	C02E7.6	C02E7.6	V	4919207	4919581	not known	258.8
WBGene00001169	eef-1A.2	R03G5.1	X	7823652	7825769	eef-1A.2 encodes a translation elongation factor 1-alpha homolog that is required for embryonic viability, fertility, and a normal postembryonic growth rate; eef-1A.2 encodes at least one alternatively spliced coding sequence identical to that of eef-1A.1.	257.4
WBGene00000752	col-179	C34F6.3	X	11201523	11202488	col-179 is an ortholog of human MARCO (macrophage receptor with collagenous structure); col-179 is involved in defense response to Gram-negative bacterium, innate immune response and lipid storage; col-179 is a structural constituent of cuticle, based on protein domain information.COLlagen	250.64
WBGene00022415	Y102A11A.5	Y102A11A.5	X	2030959	2031508	not known	244.88
WBGene00010790	sodh-1	K12G11.3	V	11888236	11889650	sodh-1 is involved in determination of adult lifespan; sodh-1 is predicted to have oxidoreductase activity and zinc ion binding activity, based on protein domain information.SOrbitol DeHydrogenase family	243.7
WBGene00077773	F25H5.10	F25H5.10	I	9158801	9158986	F25H5.10 is involved in embryo development, nematode larval development and receptor-mediated endocytosis.not known	243.63
WBGene00001695	grd-6	T18H9.1	V	9221890	9224349	grd-6 encodes a hedgehog-like protein, with an N-terminal signal sequence, a central low-complexity proline-rich domain, and a C-terminal Ground domain; GRD-6 is expressed in hypodermis and in various neurons, in both head and tail, and the PVT interneuron; the Ground domain is predicted to form a cysteine-crosslinked protein involved in intercellular signalling, and it has subtle similarity to t…	239.72
WBGene00006789	unc-54	F11C3.3	I	14855899	14863540	unc-54 encodes a muscle myosin class II heavy chain (MHC B); UNC-54 is the major myosin heavy chain expressed in C. elegans and is required for locomotion and egg-laying; in vivo and in vitro, UNC-54 interacts with ITR-1, an IP3 receptor, and this interaction may provide a link between calcium signaling and the muscle cytoskeleton; UNC-54 is a thick filament component that is expressed in multipl…	233.99
WBGene00019540	K08D12.6	K08D12.6	IV	1720790	1723069	not known	233.02
WBGene00011480	enpl-1	T05E11.3	IV	11119344	11123154	enpl-1 encodes the C. elegans ortholog of the Hsp90 family member and endoplasmic reticulum (ER) chaperone GRP94/GP96; loss of enpl-1 activity via RNAi results in slow growth, larval arrest, uncoordinated locomotion, and weak endocytosis defects; in addition, loss of enpl-1 expression results in an increase in hsp-4 expression, revealing compensatory regulation amongst ER chaperones; an enpl-1::g…	231.6
WBGene00000615	col-38	F54C9.4	II	8568033	8569088	col-38 encodes a member of the collagen superfamily containing collagen triple helix repeats (20 copies) required for normal body morphology.	230.75
WBGene00017166	aldo-2	F01F1.12	III	5874672	5876625	aldo-2 encodes a fructose-bisphosphate aldolase homologous to human ALDOB, which when mutated leads to fructosemia, hereditary fructose intolerance (OMIM:229600).	229.07
WBGene00022380	Y94H6A.8	Y94H6A.8	IV	2716608	2719834	Y94H6A.8 is an ortholog of human NDUFA12 (NADH dehydrogenase (ubiquinone) 1 alpha subcomplex, 12); Y94H6A.8 is predicted to have NADH dehydrogenase (ubiquinone) activity and electron carrier activity, based on protein domain information; Y94H6A.8 is localized to the mitochondrion.not known	227.73
WBGene00000066	act-4	M03F4.2	X	4960553	4964416	act-4 encodes an actin isoform that is most similar to act-2 in amino acid sequence; an act-4 reporter gene is expressed in body wall and vulval muscles and the spermatheca.	226.04
WBGene00000751	col-178	C34F6.2	X	11199455	11200464	col-178 is an ortholog of human MARCO (macrophage receptor with collagenous structure); col-178 is involved in defense response and lipid storage; col-178 is a structural constituent of cuticle, based on protein domain information.COLlagen	224.92
WBGene00007534	C12D8.1	C12D8.1	V	10236158	10238861	C12D8.1 encodes two alternative proteins (through alternative splicing), that belong to an ancient family of single-stranded nucleic acid-binding proteins, and that are predicted to regulate gene expression through binding either mRNA or (locally) single-stranded DNA; they is most likely to specifically bind one or more discrete mRNAs and regulate their spatial localization or alternative splicin…	224.44
WBGene00001155	ech-6	T05G5.6	III	9751440	9752922	ech-6 is an ortholog of human ECHS1 (enoyl CoA hydratase, short chain, 1, mitochondrial); ech-6 is involved in nematode larval development; ech-6 is predicted to have catalytic activity, based on protein domain information; ech-6 is localized to the mitochondrion.Enoyl-CoA Hydratase	222.33
WBGene00001066	dpy-4	Y41E3.2	IV	14985543	14986782	dpy-4 encodes a cuticle collagen; dpy-4 activity is required for normal body morphology, locomotion, and larval development.	220.72
WBGene00000696	col-122	T05A1.2	IV	9563360	9564471	col-122 is an ortholog of human MARCO (macrophage receptor with collagenous structure), COL22A1 (collagen, type XXII, alpha 1), COL26A1 (collagen, type XXVI, alpha 1) and COL9A1 (collagen, type IX, alpha 1); col-122 is involved in body morphogenesis and locomotion; col-122 is a structural constituent of cuticle, based on protein domain information.COLlagen	219.54
WBGene00000667	col-92	W05B2.6	III	10982166	10983253	col-92 is an ortholog of human SFTPD (surfactant protein D), COL4A2 (collagen, type IV, alpha 2), COL11A1 (collagen, type XI, alpha 1), COL6A2 (collagen, type VI, alpha 2), COL11A2 (collagen, type XI, alpha 2), COL4A1 (collagen, type IV, alpha 1), COL4A5 (collagen, type IV, alpha 5), COL5A1 (collagen, type V, alpha 1), COL24A1 (collagen, type XXIV, alpha 1), COL6A1 (collagen, type VI, alpha 1), C…	218.3
WBGene00019241	H24K24.4	H24K24.4	V	904950	911604	H24K24.4 is an ortholog of human TRMT2A (tRNA methyltransferase 2 A (S. cerevisiae)) and TRMT2B (tRNA methyltransferase 2 B (S. cerevisiae)); H24K24.4 is predicted to have RNA methyltransferase activity, nucleic acid binding activity, and nucleotide binding activity, based on protein domain information.not known	215.66
WBGene00000229	atp-2	C34E10.6	III	5228417	5230544	atp-2 encodes the beta subunit of the soluble, catalytic F1 portion of ATP synthase (mitochondrial respiratory chain [MRC] complex V); atp-2 activity is required for embryonic and larval development past the L3 stage, as well as for normal mobility, pharyngeal pumping, defecation, growth rate, and larval lifespan; in males, atp-2 activity is also required cell autonomously in male-specific sensor…	214.79
WBGene00017121	cyc-2.1	E04A4.7	IV	4747901	4749012	cyc-2.1 encodes, along with cyc-2.2, one of two C. elegans cytochrome c proteins; the product of cyc-2.1 is predicted to function in the electron transport chain by transferring electrons from respiratory chain Complex III to Complex IV; large-scale RNAi screens indicate the cyc-2.1 activity is required for embryonic and larval development as well as for normal brood sizes and growth rates.	214.67
WBGene00000669	col-94	W05B2.1	III	10986826	10987843	col-94 is an ortholog of human SFTPD (surfactant protein D), COL4A2 (collagen, type IV, alpha 2), COL11A1 (collagen, type XI, alpha 1), COL6A2 (collagen, type VI, alpha 2), COL11A2 (collagen, type XI, alpha 2), COL4A1 (collagen, type IV, alpha 1), COL4A5 (collagen, type IV, alpha 5), COL5A1 (collagen, type V, alpha 1), COL24A1 (collagen, type XXIV, alpha 1), COL6A1 (collagen, type VI, alpha 1), C…	212.57
WBGene00011156	R09B3.3	R09B3.3	I	11910328	11911021	not known	211.16
WBGene00010681	mak-1	K08F8.1	II	8743725	8747234	mak-1 is an ortholog of human MAPKAPK3 (mitogen-activated protein kinase-activated protein kinase 3) and MAPKAPK2 (mitogen-activated protein kinase-activated protein kinase 2); mak-1 is involved in embryo development; mak-1 is predicted to have ATP binding activity and protein kinase activity, based on protein domain information.MAP kinase Activated protein Kinase	210.56
WBGene00016133	C26B9.3	C26B9.3	X	5338273	5340181	C26B9.3 is involved in determination of adult lifespan, hermaphrodite genitalia development, locomotion and oviposition.not known	209.62
WBGene00006434	prdx-2	F09E5.15	II	5378063	5379636	prdx-2 encodes one of two C. elegans typical 2-Cys peroxiredoxins, peroxidase enzymes that reduce hydrogen peroxide and contribute to the oxidative-stress response of multicellular organisms; loss of prdx-2 activity results in increased sensitivity to sublethal doses of hydrogen peroxide and increased resistance to heavy metals, likely via increased expression of Phase II detoxification enzymes s…	209.21
WBGene00000740	col-167	T10E10.2	X	6323297	6324517	col-167 is an ortholog of human MARCO (macrophage receptor with collagenous structure); col-167 is involved in body morphogenesis and locomotion; col-167 is a structural constituent of cuticle, based on protein domain information.COLlagen	207.03
WBGene00022042	icd-2	Y65B4BR.5	I	535791	536670	icd-2 is an ortholog of human NACA (nascent polypeptide-associated complex alpha subunit), NACAD (NAC alpha domain containing) and NACA2 (nascent polypeptide-associated complex alpha subunit 2); icd-2 is involved in body morphogenesis, determination of adult lifespan, embryo development, hermaphrodite genitalia development, inductive cell migration, lipid storage, meiotic chromosome segregation, …	204.95
WBGene00009982	F53F1.4	F53F1.4	V	13411077	13411714	not known	204.82
WBGene00003963	pdi-2	C07A12.4	X	4524187	4526536	pdi-2 encodes a protein disulfide isomerase beta subunit; by homology, PDI-2 is predicted to function in oxidative protein folding in the endoplasmic reticulum (ER); PDI-2 activity is required for several organismal processes including body morphology, locomotion, fertility, molting, and collagen deposition; pdi-2 transcript levels are increased in response to ER stress; pdi-2 is expressed in the…	204.27
WBGene00012544	Y37D8A.2	Y37D8A.2	III	12820141	12825651	Y37D8A.2 is an ortholog of human PLBD2 (phospholipase B domain containing 2).not known	203.55
WBGene00020114	pde-4	R153.1	II	7627279	7651295	pde-4 encodes a cAMP phosphodiesterase orthologous to Drosophila dunce and the mammalian PDE4 family of phosphodiesterases; genetic analysis indicates that pde-4 activity is required for negative regulation of cAMP pools in the synaptic signaling network that controls locomotory rates and for regulation of sleep-like behavior (lethargus) during larval development; antibody staining of adult anima…	203.25
WBGene00017675	F21F3.6	F21F3.6	I	4911803	4914047	not known	202.79
WBGene00013489	col-42	Y69H2.14	V	18638484	18639588	col-42 is an ortholog of human MARCO (macrophage receptor with collagenous structure), COL4A2 (collagen, type IV, alpha 2), COL11A1 (collagen, type XI, alpha 1), COL6A2 (collagen, type VI, alpha 2), COL11A2 (collagen, type XI, alpha 2), COL4A1 (collagen, type IV, alpha 1), COL4A5 (collagen, type IV, alpha 5), COL5A1 (collagen, type V, alpha 1), COL24A1 (collagen, type XXIV, alpha 1), COL6A1 (coll…	201.67
WBGene00006594	tom-1	M01A10.2	I	5546149	5561642	tom-1 encodes a tomosyn ortholog that inhibits synaptic vesicle priming; TOM-1 is orthologous to human tomosyn-1 and tomosyn-2, and to Drosophila lethal(2)giant larvae; TOM-1 protein binds RIC-4 (SNAP-25) and UNC-64 (syntaxin) in vitro; tom-1 has two hypomorphic mutant alleles, tom-1(nu468) and tom-1(ok285), which confer aldicarb hypersensitivity, probably from excess cholinergic neurotransmissio…	201.53
WBGene00016943	acdh-1	C55B7.4	I	6497438	6499559	acdh-1 encodes a short-chain acyl-CoA dehydrogenase; ACDH-1 is predicted to be a mitochondrial enzyme that catalyzes the first step of fatty acid beta-oxidation and thus plays a key role in energy production; steady-state acdh-1 mRNA levels are under the control of the MDT-15 mediator complex subunit; in addition, gene expression studies indicate that acdh-1 expression is upregulated in daf-2 mut…	200.85
WBGene00004076	pod-2	W09B6.1	II	1136801	1152705	pod-2 encodes an acetyl-CoA carboxylase; by sequence similarity, POD-2 is predicted to catalyze the first step in de novo fatty acid biosynthesis; pod-2 is required for proper embryonic polarity and for osmotic protection of the eggshell; pod-2 activity is also required for molting.	198.71
WBGene00018817	F54D12.4	F54D12.4	II	1368090	1368299	F54D12.4 is involved in body morphogenesis, locomotion and nematode larval development.not known	198.43
WBGene00016393	C34B2.8	C34B2.8	I	10685822	10687058	C34B2.8 is an ortholog of human NDUFA13 (NADH dehydrogenase (ubiquinone) 1 alpha subcomplex, 13); C34B2.8 is involved in embryo development, nematode larval development and reproduction.not known	197.48
WBGene00000483	che-1	C55B7.12	I	6517575	6520879	che-1 encodes a C2H2-type zinc finger-containing transcription factor orthologous to Drosophila GLASS, which is required for photoreceptor cell differentiation; CHE-1 is required for determining the identity and function of the amphid ASE neurons, the major neurons that mediate chemotaxis to water-soluble attractants; CHE-1 is expressed predominantly in the ASE neurons and regulates, either direc…	196.39
WBGene00001971	hmg-1.1	Y48B6A.14	II	14250695	14251448	hmg-1.1 encodes a member of the high mobility group (HMG) family of proteins.	195.64
WBGene00009050	F22D6.2	F22D6.2	I	7079911	7082020	F22D6.2 is an ortholog of human ZFAND5 (zinc finger, AN1-type domain 5) and ZFAND6 (zinc finger, AN1-type domain 6); F22D6.2 is predicted to have DNA binding activity and zinc ion binding activity, based on protein domain information; F22D6.2 is localized to the nucleus.not known	195.17
WBGene00022089	Y69A2AR.18	Y69A2AR.18	IV	2495742	2497683	Y69A2AR.18 is an ortholog of human ATP5C1 (ATP synthase, H+ transporting, mitochondrial F1 complex, gamma polypeptide 1); Y69A2AR.18 is involved in embryo development; Y69A2AR.18 is predicted to have proton-transporting ATP synthase activity, rotational mechanism and proton-transporting ATPase activity, rotational mechanism, based on protein domain information.not known	191.76
WBGene00219308	W06G6.20	W06G6.20	V	16648027	16648480	not known	191.68
WBGene00000221	atf-5	T04C10.4	X	14808846	14810849	atf-5 encodes a homolog of the mammalian bZIP transcription factors ATF4 and ATF5, analogous to GCN4 in S. cerevisiae; like like ATF4 and GCN4, atf-5 has an extensive 5 UTR with one 37-residue uORF; ATF4 is poorly translated in unstressed cells but well-translated during ER stress, amino acid starvation, or arsenite treatment; possibly atf-5 is also translationally regulated in a way similar to A…	191.27
WBGene00009621	fipr-21	F41E7.5	X	10304507	10304948	FIP (Fungus-Induced Protein) Related	189.48
WBGene00014826	R13H4.2	R13H4.2	V	11836359	11838019	not known	189.15
WBGene00005017	sqt-2	C01B12.1	II	23328	24457	sqt-2 encodes a collagen required for normal alae formation and body morphology; sqt-2 mutants exhibit a slightly dumpy phenotype and the bodies of mutants are helically twisted.	188.37
WBGene00000618	col-41	T10B10.1	X	15175039	15176481	col-41 encodes a cuticle collagen.	186.37
WBGene00022170	Y71H2AM.5	Y71H2AM.5	III	2786117	2786859	Y71H2AM.5 is an ortholog of human COX6B2 (cytochrome c oxidase subunit VIb polypeptide 2 (testis)) and COX6B1 (cytochrome c oxidase subunit VIb polypeptide 1 (ubiquitous)); Y71H2AM.5 is involved in determination of adult lifespan, embryo development, nematode larval development, receptor-mediated endocytosis and reproduction; Y71H2AM.5 is predicted to have cytochrome-c oxidase activity, based on …	184.13
WBGene00010337	F59F4.2	F59F4.2	X	15841572	15842473	F59F4.2 is an ortholog of human SERP2 (stress-associated endoplasmic reticulum protein family member 2) and SERP1 (stress-associated endoplasmic reticulum protein 1).not known	184.02
WBGene00018737	F53B1.4	F53B1.4	X	2111778	2113084	F53B1.4 is an ortholog of human TGDS (TDP-glucose 4,6-dehydratase); F53B1.4 is involved in endoplasmic reticulum unfolded protein response; F53B1.4 is predicted to have coenzyme binding activity and dTDP-glucose 4,6-dehydratase activity, based on protein domain information.not known	183.71
WBGene00021690	Y48G8AL.12	Y48G8AL.12	I	1218494	1218982	not known	183.32
WBGene00015791	C15C7.5	C15C7.5	X	3151145	3152461	C15C7.5 is involved in lipid storage and locomotion.not known	180.73
WBGene00016937	tag-294	C54H2.3	X	5760289	5763376	tag-294 is an ortholog of human RYBP (RING1 and YY1 binding protein) and YAF2 (YY1 associated factor 2); tag-294 is predicted to have zinc ion binding activity, based on protein domain information.Temporarily Assigned Gene name	179.07
WBGene00020169	mmaa-1	T02G5.13	II	7099584	7101163	mmaa-1 is an ortholog of human MMAA (methylmalonic aciduria (cobalamin deficiency) cblA type); mmaa-1 is involved in embryo development.MethylMalonic Aciduria type A protein	174.54
WBGene00000599	col-10	B0222.8	V	9164295	9165307	col-10 encodes a collagen protein; expressed exclusively in hypodermal cells	174.19
WBGene00022678	sar-1	ZK180.4	IV	4511893	4513321	sar-1 is an ortholog of human SAR1A (secretion associated, Ras related GTPase 1A) and SAR1B (secretion associated, Ras related GTPase 1B); sar-1 is involved in embryo development, the molting cycle, nematode larval development, receptor-mediated endocytosis, reproduction and secretion by cell; sar-1 is predicted to have GTP binding activity, based on protein domain information.SAR (Secretion Asso…	173.94
WBGene00016017	C23G10.11	C23G10.11	III	6215165	6215542	not known	173.8
WBGene00002215	klc-2	C18C4.10	V	5575410	5581713	klc-2 encodes a kinesin light chain; klc-2 is required for transport and localization of synaptic vesicles to presynaptic terminals; in addition, klc-2 is required for normal translocation of the meiotic spindle to the oocyte cortex; KLC-2 physically interacts with UNC-116/kinesin heavy chain (KHC) and with UNC-16 and UNC-14, suggesting that it regulates vesicular transport by mediating the assoc…	173.09
WBGene00000672	col-97	ZK1010.7	III	12992402	12993704	col-97 encodes a cuticular collagen; loss of col-97 activity via large-scale RNAi screens results in defects in body morphology and locomotion.	171.66
WBGene00017925	F29B9.11	F29B9.11	IV	4659551	4660203	F29B9.11 is involved in embryo development, growth, lipid storage, nematode larval development and reproduction.not known	170.98
WBGene00008211	C49F5.7	C49F5.7	X	11994784	11995839	not known	167.76
WBGene00002344	let-70	M7.1	IV	11081084	11082253	let-70 encodes a class I E2 ubiquitin conjugating enzyme; let-70 was identified in screens for essential genes and phenotypic analyses indicate that loss of let-70 activity results in embryonic and larval lethality with defects in sarcomere assembly; purified LET-70 can stimulate the self-ubiquitylation activities of CHN-1 and UFD-2, E4 ubiquitin conjugation factors and, in addition, can stimulat…	165.39
WBGene00008417	D2030.7	D2030.7	I	7588653	7590570	not known	164.76
WBGene00013078	ttr-25	Y51A2D.10	V	18556738	18558101	TransThyretin-Related family domain	164.5
WBGene00011034	paxt-1	R05D11.6	I	8596333	8598712	paxt-1 is an ortholog of human CDKN2AIP (CDKN2A interacting protein), NKRF (NFKB repressing factor) and CDKN2AIPNL (CDKN2A interacting protein N-terminal like); paxt-1 is localized to the nucleolus and the nucleoplasm.PArtner of Xrn-2 (Two)	164.47
WBGene00000205	arx-7	M01B12.3	I	3069232	3070140	arx-7 also called as p16Arc encodes a subunit of the actin related protein of the conserved Arp2/3 complex, with 60% amino acid similarity with the homologous genes from human (OMIM: 604227); arx-7 is an essential gene as disruption in the expression by RNAi results in embryonic arrest due to ventral enclosure during morphogenesis; Arp2/3 depletion results in partial shrinking of the Ea/p apical …	164.35
WBGene00000064	act-2	T04C12.5	V	11076737	11078168	act-2 encodes one of five C. elegans actins; act-2 functions redundantly in early embryonic cortical microfilaments with act-1 and act-3, and dominant mutations in act-2 result in uncoordinated locomotion; an ACT-2::GFP reporter fusion is expressed in the cytoplasm of embryonic cells and is also found in contractile filaments in adult muscle cells.	163.22
WBGene00013859	ZC247.1	ZC247.1	I	10264310	10279234	ZC247.1 is involved in apoptotic process, positive regulation of growth and reproduction.not known	162.84
WBGene00022235	sqd-1	Y73B6BL.6	IV	6324181	6326404	sqd-1 is an ortholog of human HNRNPD (heterogeneous nuclear ribonucleoprotein D (AU-rich element RNA binding protein 1)), HNRNPDL (heterogeneous nuclear ribonucleoprotein D-like) and HNRNPAB (heterogeneous nuclear ribonucleoprotein A/B); sqd-1 is involved in reproduction; sqd-1 is predicted to have nucleic acid binding activity and nucleotide binding activity, based on protein domain information.…	162.26
WBGene00001479	fmo-4	F53F4.5	V	13603295	13606701	fmo-4 encodes a flavin-containing monoxygenase homologous to human FMO1, FMO2, and FMO3 (OMIM:602079, mutated in trimethylaminuria).	159.28
WBGene00004410	rla-2	Y62E10A.1	IV	13369424	13370285	rla-2 encodes an acidic ribosomal subunit protein P2.	158.89
WBGene00007585	C14C10.2	C14C10.2	V	12590978	12592477	C14C10.2 is involved in locomotion.not known	157.66
WBGene00019061	F58F12.1	F58F12.1	II	6383645	6384691	F58F12.1 encodes the delta subunit of the soluble, catalytic F1 portion of ATP synthase (mitochondrial respiratory chain [MRC] complex V); RNAi experiments indicate that F58F12.1 activity is essential for embryonic and larval development, as well as for reproduction and normal rates of growth and development.	157.39
WBGene00000175	aqp-7	M02F4.8	X	3025062	3026971	aqp-7 encodes an aquaglyceroporin whose expression in Xenopus oocytes increases either water or glycerol permeability five- to seven-fold; AQP-7 has no function in mass RNAi assays, perhaps reflecting genetic redundancy with its several paralogs; AQP-7 is expressed in muscle punctae (perhaps focal adhesions).	157.39
WBGene00009750	F46A8.7	F46A8.7	I	11237693	11238227	not known	156.8
WBGene00011966	T23G7.3	T23G7.3	II	9165929	9167830	T23G7.3 is an ortholog of human PINX1 (PIN2/TERF1 interacting, telomerase inhibitor 1); T23G7.3 is predicted to have nucleic acid binding activity, based on protein domain information.not known	156.67
WBGene00018846	eef-1B.1	F54H12.6	III	7972382	7973386	eef-1B.1 is an ortholog of human EEF1B2 (eukaryotic translation elongation factor 1 beta 2); eef-1B.1 is involved in determination of adult lifespan, embryo development, nematode larval development and receptor-mediated endocytosis; eef-1B.1 is predicted to have translation elongation factor activity, based on protein domain information.Eukaryotic translation Elongation Factor	156.5
WBGene00022160	Y71G12B.25	Y71G12B.25	I	1771369	1775933	not known	155.77
WBGene00001599	glh-2	C55B7.1	I	6514021	6517507	glh-2 encodes a putative DEAD-box RNA helicase that contains six CCHC zinc fingers and is homologous to Drosophila VASA, a germ-line-specific, ATP-dependent, RNA helicase; at non-permissive temperatures, GLH-2 plays a role in germ-line development and fertility, specifically in regulating the normal extent of germ-line proliferation, oogenesis, and the production of functional sperm; GLH-2 activi…	155.47
WBGene00013321	Y57G11C.31	Y57G11C.31	IV	14677378	14687403	Y57G11C.31 is involved in body morphogenesis, collagen and cuticulin-based cuticle development, embryo development, locomotion and nematode larval development.not known	155.02
WBGene00000741	col-168	T10E10.1	X	6326191	6327375	col-168 is an ortholog of human MARCO (macrophage receptor with collagenous structure); col-168 is involved in body morphogenesis and locomotion; col-168 is a structural constituent of cuticle, based on protein domain information.COLlagen	152.97
WBGene00017075	nap-1	D2096.8	IV	8377705	8379319	D2096.8 encodes a protein related in sequence to the conserved NAP (Nucleosome Assembly Protein) family of proteins involved in chromatin remodeling; loss of D2096.8 activity in wild-type and various mutant backgrounds suggests that, in C. elegans, the product of D2096.8 is required for proper transcriptional regulation that affects a number of biological processes including embryonic and larval …	152.67
WBGene00000883	cyn-7	Y75B12B.2	V	15186582	15187787	cyn-7 encodes a cyclophilin A isoform; while not tested for peptidyl-prolyl isomerase activity in vitro, it is very similar to CYN-3 and closely resembles the prototypical CypA, and is therefore likely to be a member of the cytosolic CsA-binding cyclophilin subfamily; CYN-7 was required for embryonic viability in one set of mass RNAi assays.	151.45
WBGene00021351	Y37E3.10	Y37E3.10	I	2072680	2076906	Y37E3.10 is an ortholog of human EIF2S1 (eukaryotic translation initiation factor 2, subunit 1 alpha); Y37E3.10 is involved in cellular response to DNA damage stimulus, embryo development, growth, nematode larval development and reproduction; Y37E3.10 is predicted to have translation initiation factor activity, based on protein domain information.not known	151.19
WBGene00000685	col-111	F29B9.9	IV	4655792	4657587	col-111 is an ortholog of human C1QTNF9B (C1q and tumor necrosis factor related protein 9B), C1QTNF9 (C1q and tumor necrosis factor related protein 9), OTOL1 (otolin 1), C1QTNF2 (C1q and tumor necrosis factor related protein 2), C1QTNF7 (C1q and tumor necrosis factor related protein 7) and ADIPOQ (adiponectin, C1Q and collagen domain containing); col-111 is a structural constituent of cuticle, ba…	150.89
WBGene00011232	pck-2	R11A5.4	I	7866132	7872080	R11A5.4 is one of three C. elegans genes that encode proteins with similarity to phosphoenolpyruvate carboxykinase (PEPCK); by similarity, the products of R11A5.4 are predicted to function in gluconeogenesis.	149.67
WBGene00006919	vha-10	F46F11.5	I	5609310	5610270	vha-10 encodes an ortholog of subunit G of the cytoplasmic (V1) domain of vacuolar proton-translocating ATPase (V-ATPase); VHA-10 is required for necrosis, since vha-10(RNAi) suppresses necrotic neurodegeneration and thapsigargin-induced cell death; VHA-10 is a predicted cytosolic stator (stalk) component.	148.19
WBGene00000743	col-170	T10E10.6	X	6331620	6332686	col-170 is an ortholog of human MARCO (macrophage receptor with collagenous structure); col-170 is involved in body morphogenesis and locomotion; col-170 is a structural constituent of cuticle, based on protein domain information.COLlagen	148.17
WBGene00008505	F01G4.6	F01G4.6	IV	11146940	11149504	F01G4.6 is an ortholog of human SLC25A3 (solute carrier family 25 (mitochondrial carrier; phosphate carrier), member 3); F01G4.6 is involved in embryo development, hermaphrodite genitalia development, nematode larval development and reproduction.not known	148.1
WBGene00009772	ztf-7	F46B6.7	V	9786949	9789707	ztf-7 is an ortholog of human ZNF277 (zinc finger protein 277).Zinc finger putative Transcription Factor family	147.97
WBGene00018784	F54A3.5	F54A3.5	II	2224357	2225708	F54A3.5 is an ortholog of human MINOS1 (mitochondrial inner membrane organizing system 1).not known	147.93
WBGene00017358	F10E9.7	F10E9.7	III	8305809	8307435	F10E9.7 is involved in embryo development; F10E9.7 is predicted to have hydrolase activity and zinc ion binding activity, based on protein domain information.not known	147.4
WBGene00012768	eef-1B.2	Y41E3.10	IV	15037321	15039638	eef-1B.2 is an ortholog of human EEF1B2 (eukaryotic translation elongation factor 1 beta 2) and EEF1D (eukaryotic translation elongation factor 1 delta (guanine nucleotide exchange protein)); eef-1B.2 is involved in lipid storage; eef-1B.2 is predicted to have translation elongation factor activity, based on protein domain information.Eukaryotic translation Elongation Factor	146.43
WBGene00020757	ucr-2.3	T24C4.1	III	879860	881507	T24C4.1 encodes an ubiquinol-cytochrome C reductase complex core protein 2 ortholog, predicted by Eisenberg and coworkers to be mitochondrial, and required for germline maintenance in mass RNAi assays.	146.3
WBGene00000915	daf-21	C47E8.5	V	14684918	14688543	daf-21 encodes a member of the Hsp90 family of molecular chaperones; DAF-21 activity is required for larval development, negative regulation of dauer larva formation, and a number of specific chemosensory behaviors, such as the response to chemicals and odorants detected by the ASE and AWC sensory neurons; a daf-21 sensory defect can be rescued by a cyclic GMP analogue, suggesting that, in regula…	145.06
WBGene00020917	W01B11.6	W01B11.6	I	3293168	3294356	W01B11.6 is predicted to have protein disulfide oxidoreductase activity, based on protein domain information.not known	144.36
WBGene00010793	LLC1.2	LLC1.2	IV	14456907	14464098	LLC1.2 is involved in lipid storage.not known	143.32
WBGene00011235	suro-1	R11A5.7	I	7871584	7875554	suro-1 is an ortholog of human CPA2 (carboxypeptidase A2 (pancreatic)), CPA4 (carboxypeptidase A4), CPA1 (carboxypeptidase A1 (pancreatic)), CPA5 (carboxypeptidase A5), CPB1 (carboxypeptidase B1 (tissue)) and CPA6 (carboxypeptidase A6); suro-1 is involved in body morphogenesis; suro-1 is predicted to have metallocarboxypeptidase activity and zinc ion binding activity, based on protein domain info…	142.29
WBGene00010528	K03D3.2	K03D3.2	IV	16328135	16328615	not known	140.7
WBGene00001714	grl-5	Y47D7A.5	V	4412747	4414626	grl-5 encodes a hedgehog-like protein, with an N-terminal signal sequence, a central proline-rich low-complexity region, and a C-terminal Ground-like (Grl) domain; the Grl domain is predicted to form a cysteine-crosslinked protein involved in intercellular signalling, and it has subtle similarity to the N-terminal Hedge domain of HEDGEHOG proteins.	140.42
WBGene00000716	col-143	T15B7.3	V	6835635	6836700	col-143 is an ortholog of human SFTPD (surfactant protein D); col-143 is a structural constituent of cuticle, based on protein domain information.COLlagen	140.29
WBGene00000649	col-73	F11G11.12	II	4872098	4873127	col-73 is an ortholog of human MARCO (macrophage receptor with collagenous structure); col-73 is involved in body morphogenesis; col-73 is a structural constituent of cuticle, based on protein domain information.COLlagen	139.57
WBGene00011111	snfc-5	R07E5.3	III	4404769	4406285	snfc-5 encodes a homolog of SNF5/Ini1, a component of the SWI/SNF complex that is conserved from yeast to mammals and that is involved in chromatin remodeling; snfc-5 may be involved in asymmetric cell division of the T cells.	139.52
WBGene00000080	adr-2	T20H4.4	III	7230964	7232882	adr-2 encodes an adenosine deaminase that acts on RNA (ADAR); ADARs are RNA-editing enzymes that deaminate adenosines to create inosines in double-stranded RNA (dsRNA); adr-2 is expressed ubiquitously in early embryos, as well as in the germline of early adults; ADR-2 is required for ADAR activity in vivo, and for normal chemotaxis.	139.38
WBGene00000601	col-12	F15H10.1	V	10423907	10425092	col-12 encodes a member of the collagen superfamily containing collagen triple helix repeats (20 copies); expressed throughout development but expression peaks after each larval molt when new cuticle is being secreted and deposited, and after the L4 to adult larval molt.	139.07
WBGene00002175	jac-1	Y105C5B.21	IV	15997665	16026847	jac-1 encodes the C. elegans p120 catenin orthologue; by homology, JAC-1 is predicted to be a component of the cadherin-catenin complex (CCC); jac-1(RNAi) does enhance embryonic morphogenesis defects produced by weak loss-of-function mutations in hmp-1/alpha-catenin, suggesting that JAC-1 positively regulates cadherin-catenin function in the embryo; JAC-1 likely regulates this function by promoti…	138.99
WBGene00004951	spc-1	K10B3.10	X	3117455	3127073	spc-1 encodes the C. elegans alpha spectrin ortholog; during development, spc-1 activity is required for body morphogenesis, formation of body wall muscles, locomotion, and larval development.	138.71
WBGene00011273	R53.4	R53.4	II	9967270	9968049	R53.4 encodes a mitochondrial ATP synthase subunit f homolog; R53.4 is predicated to be a member of the F(1)F(0)ATP synthase required for ATP synthesis; R53.4 is also required for expression of antimicrobial peptides in response to infection.	138.29
WBGene00008800	F14E5.2	F14E5.2	II	8423951	8429063	F14E5.2 is an ortholog of human GLG1 (golgi glycoprotein 1).not known	137.05
WBGene00006787	unc-52	ZC101.2	II	14647327	14666943	The unc-52 gene encodes perlecan, a protein orthologous to human basement membrane-specific heparan sulfate proteoglycan core protein (HSPG2; OMIM:142461, which when mutated leads to Schwartz-Jampel syndrome or dyssegmental dysplasia); UNC-52 plays essential roles in muscle structure development and regulation of growth factor-like signaling pathways; UNC-52 is synthesized by the hypodermis and l…	136.18
WBGene00044724	R02E4.3	R02E4.3	X	4101702	4102125	not known	136.04
WBGene00004397	rol-6	T01B7.7	II	8733050	8734314	The rol-6 gene encodes a cuticle collagen related to human collagen alpha 1 (III) chain precursor (OMIM:120180), and is required for normal cuticular morphology; ROL-6 interacts with SQT-1, a closely related cuticle collagen, and is expressed at all stages from L2 to adult with transcripts detected at each of the molts preceding these stages.	134.16
WBGene00001072	dpy-10	T14B4.7	II	6710150	6712932	A cuticle collagen protein that afffects body morphology and movement and genetically interacts with the sqt-1 collagen gene.	134.13
WBGene00000063	act-1	T04C12.6	V	11079167	11082497	act-1 encodes an actin isoform that is required for proper body wall muscle and pharyngeal muscle structures and the motility of animals; actins have highly similar amino acid sequences; ACT-1 is identical to ACT-3; act-1 functions redundantly with two other actin isoforms, act-2 and act-3, to control cytoplasmic microfilament function in the early embryo.	133.38
WBGene00003920	par-5	M117.2	IV	11820505	11821917	PAR-5 encodes one of two C. elegans 14-3-3 proteins; par-5 is essential for early embryonic development, particularly for early embryonic asymmetry; PAR-5 also functions in a Wnt/MAPK signaling pathway to regulate the nuclear level of the POP-1/TCF transcription factor; PAR-5 has been shown to physically interact with a number of proteins, including those involved in G protein signaling pathways …	132.57
WBGene00011977	T24B8.3	T24B8.3	II	9059384	9061138	not known	131.76
WBGene00011312	trcs-2	T01B7.6	II	8722474	8725515	trcs-2 is involved in embryo development and reproduction.TRansport of membrane to Cell Surface	131.35
WBGene00010988	metr-1	R03D7.1	II	10926561	10931077	metr-1 encodes a protein orthologous to the human gene Methionine synthase (MTR), which is involved in the conversion of homocysteine to form methionine.	131.2
WBGene00001137	eat-6	B0365.3	V	13126407	13129995	eat-6 encodes an ortholog of the alpha subunit of a sodium/potassium ATPase, which in turn affects Na+,K(+)-ATPase activity of membranes by affecting the level of the phosphorylated intermediate of the Na+,K(+)-ATPase; EAT-6 affects relaxation of the pharyngeal muscles, fertility (and thus affects feeding); EAT-6 also affects body length, life span, and ASE, ASI and ASJ axonal outgrowth.	130.97
WBGene00017303	F09F7.6	F09F7.6	III	5551221	5552115	not known	129.61
WBGene00001386	far-2	F02A9.3	III	9081679	9082890	far-2 encodes a protein similar to a class of secreted fatty acid and retinol-binding proteins expressed in parasitic nematodes and secreted in the surrounding tissues of the host; expressed in body wall muscle and vulval cells of adult hermaphrodites, and transcript levels progressively increase during development.	126.81
WBGene00009342	fasn-1	F32H2.5	I	8975384	8986522	fasn-1 encodes a fatty acid synthase, orthologous to human FASN (OMIM:600212); CEP-1 is required for fully normal fasn-1 expression in vivo; CEP-1 drives transcription of luciferase reporters whose promoters contains either of two putative CEP-1 binding sites (FAS-T1 and FAS-T2) found in the fasn-1 gene, and this activity is partially lost by mutation of conserved CEP-1 residues (R298 or H310); i…	126.71
WBGene00000733	col-160	F57B1.4	V	13200982	13202189	col-160 is an ortholog of human MARCO (macrophage receptor with collagenous structure); col-160 is a structural constituent of cuticle, based on protein domain information.COLlagen	125.43
WBGene00194674	F23D12.11	F23D12.11	X	14423873	14424749	not known	124.69
WBGene00008639	F10B5.2	F10B5.2	II	8144797	8147242	F10B5.2 is an ortholog of human AAR2 (AAR2 splicing factor (S. cerevisiae)); F10B5.2 is involved in embryo development.not known	123.76
WBGene00001391	far-7	K01A2.2	II	319793	321107	far-7 is predicted to have lipid binding activity, based on protein domain information.Fatty Acid/Retinol binding protein	122.81
WBGene00000717	col-144	B0222.6	V	9159642	9160642	col-144 is an ortholog of human SFTPD (surfactant protein D); col-144 is a structural constituent of cuticle, based on protein domain information.COLlagen	122.81
WBGene00003947	pbs-1	K08D12.1	IV	1708804	1709745	pbs-1 encodes a protease subunit with highest similarity to vertebrate proteasome subunit beta type 6 that affects fertility, embryonic viability, locomotion, and larval viability	122.45
WBGene00000742	col-169	T10E10.5	X	6329160	6330127	col-169 is an ortholog of human MARCO (macrophage receptor with collagenous structure); col-169 is involved in body morphogenesis and locomotion; col-169 is a structural constituent of cuticle, based on protein domain information.COLlagen	122.32
WBGene00000668	col-93	W05B2.5	III	10984555	10985608	col-93 is an ortholog of human SFTPD (surfactant protein D), COL4A2 (collagen, type IV, alpha 2), COL11A1 (collagen, type XI, alpha 1), COL6A2 (collagen, type VI, alpha 2), COL11A2 (collagen, type XI, alpha 2), COL4A1 (collagen, type IV, alpha 1), COL4A5 (collagen, type IV, alpha 5), COL5A1 (collagen, type V, alpha 1), COL24A1 (collagen, type XXIV, alpha 1), COL6A1 (collagen, type VI, alpha 1), C…	122.28
WBGene00000065	act-3	T04C12.4	V	11071684	11074498	act-3 encodes an invertebrate actin, highly similar to ACT-1, ACT-2, and ACT-4, that functions in body wall muscle; act-3 functions with two other action isoforms, act-1 and act-2, to control cytoplasmic microfilament function in the early embryo.	121.92
WBGene00015088	B0252.3	B0252.3	II	6902870	6907757	B0252.3 is an ortholog of human SLC22A16 (solute carrier family 22 (organic cation/carnitine transporter), member 16); B0252.3 is predicted to have transmembrane transporter activity, based on protein domain information.not known	121.26
WBGene00020033	R12E2.7	R12E2.7	I	4153957	4154550	not known	121.21
WBGene00019989	R09F10.8	R09F10.8	X	8325105	8326451	R09F10.8 is involved in embryo development.not known	120.92
WBGene00007443	pfd-1	C08F8.1	IV	11149854	11150932	pfd-1 encodes a putative prefoldin subunit 1, orthologous to human PFDN1 (OMIM:604897), that is required for normal microtubule nucleation and growth, embryonic viability, distal tip cell (DTC) migration, and locomotion; PFD-1 is expressed cytoplasmically in most, if not all, tissues; pfd-1(RNAi) animals have sterile progeny and are uncoordinated, and pfd-1(RNAi) embryos show a reduced microtubul…	120.58
WBGene00007385	atp-5	C06H2.1	V	11122761	11123867	atp-5 is an ortholog of human ATP5H (ATP synthase, H+ transporting, mitochondrial Fo complex, subunit d); atp-5 is involved in determination of adult lifespan, embryo development, hermaphrodite genitalia development, nematode larval development and reproduction; atp-5 is predicted to have hydrogen ion transmembrane transporter activity, based on protein domain information.ATP synthase subunit	119.48
WBGene00013308	nuo-3	Y57G11C.12	IV	14796417	14797514	The nuo-3 locus encodes two distinct, non-overlapping proteins: Y57G11C.12a (homologous to human C3orf10/BRICK1, a component of the WAVE1 complex) and Y57G11C.12b (a putative NADH-ubiquinone oxidoreductase alpha subunit, homologous to human NDUFA6 [OMIM:602138]).	119.14
WBGene00000641	col-65	K08C9.4	I	11489158	11490560	col-65 is an ortholog of human SFTPD (surfactant protein D); col-65 is a structural constituent of cuticle, based on protein domain information.COLlagen	119
WBGene00022743	mlt-7	ZK430.8	II	4392950	4404856	mlt-7 encodes an animal heme peroxidase; MLT-7 is required for formation of the C. elegans cuticle and normal molting; specifically, MLT-7 functions in combination with BLI-3/DUOX for proper cross-linking of cuticular collagens; when expressed in vitro, MLT-7 exhibits peroxidase activity; MLT-7 is expressed in the hypodermis, which synthesizes the cuticle, at each larval molt.	118.21
WBGene00006536	tbb-1	K01G5.7	III	10740865	10742461	This gene encodes a homolog of mammalian beta-tubulin (TUBB) that is expressed at high levels in the germline; TBB-1 is redundant for embryonic viability, due to its paralog TBB-2.	117.13
WBGene00000597	col-8	F11H8.3	III	7019583	7020600	col-8 encodes a collagen, individually dispensable for viability and gross morphology, which is specifically expressed in dauers and adults but not in eggs or L4 larvae, like col-7, col-18, and col-19; the amino- and carboxyl-terminal cysteine-rich regions of COL-8 are most closely related to those of COL-19, COL-35, and COL-39.	116.59
WBGene00017756	F23F12.12	F23F12.12	III	6508132	6509502	not known	116.46
WBGene00000732	col-159	F57B1.3	V	13198230	13199315	col-159 is an ortholog of human MARCO (macrophage receptor with collagenous structure); col-159 is a structural constituent of cuticle, based on protein domain information.COLlagen	116.11
WBGene00007124	B0250.7	B0250.7	V	20473022	20476061	B0250.7 is involved in embryo development, locomotion, nematode larval development and reproduction.not known	116.06
WBGene00000210	asg-2	C53B7.4	X	6841258	6842204	asg-2 encodes a homolog of subunit G of the membrane-bound F0 proton channel portion of ATP synthase (mitochondrial respiratory chain [MRC] complex V); asg-2 activity is required for growth at a normally high rate and for normal osmoregulation; in addition, asg-2 activity is required for response to hermaphrodite contact, the first step in a series of stereotypical male mating behaviors; an ASG-2…	115.24
WBGene00003687	nhr-97	H27C11.1	IV	9757648	9764487	nhr-97 is an ortholog of human NR5A1 (nuclear receptor 5A1) and NR5A2 (nuclear receptor 5A2); nhr-97 is involved in reproduction; nhr-97 is predicted to have sequence-specific DNA binding activity, sequence-specific DNA binding transcription factor activity, steroid hormone receptor activity, and zinc ion binding activity, based on protein domain information.Nuclear Hormone Receptor family	114.54
WBGene00017895	vrk-1	F28B12.3	II	5921967	5924839	vrk-1 encodes the ortholog of the vaccinia-related protein kinases in metazoans; vrk-1 is required for normal mitosis, proper nuclear envelope formation and regulates the association of the LEM domain protein BAF-1/Barrier-to-autointegration factor (and possibly other LEM domain proteins) with chromatin via BAF-1 phosphorylation; vrk-1 is required for germ cell proliferation and acts in part thro…	114.15
WBGene00043302	F32D8.11	F32D8.11	V	10887873	10889004	not known	113.48
WBGene00003012	lin-26	F18A1.2	II	7682198	7684763	lin-26 encodes a zinc-finger protein that shares a unique C2H2 motif together with LIR-1, LIR-2, and LIR-3; during development, lin-26 activity is required for proper differentiation of non-neuronal ectodermal cells and the somatic gonad epithelium; LIN-26 is expressed in many different cell types including the rectal rep, somatic gonad, glial, and hypodermal cells; ectopic LIN-26 expression duri…	112.87
WBGene00009624	cnc-8	F41E7.8	X	10306606	10306949	cnc-8 encodes one of eleven C. elegans caenacin peptides.	111.28
WBGene00019490	K07E3.1	K07E3.1	X	8110449	8114746	not known	110.69
WBGene00195147	F14E5.8	F14E5.8	II	8420758	8422056	not known	110.52
WBGene00013077	ttr-24	Y51A2D.9	V	18555385	18556643	TransThyretin-Related family domain	110.12
WBGene00044109	K02E11.10	K02E11.10	V	14239924	14241151	not known	110.09
WBGene00002045	icd-1	C56C10.8	II	6587576	6588679	icd-1 encodes the C. elegans ortholog of the beta-subunit of the nascent polypeptide-associated complex (betaNAC); during development, icd-1 activity is required for prevention of ced-4-dependent, but ced-3-independent, programmed cell death and for normal embryonic development; ICD-1 is widely expressed throughout development and colocalizes primarily with mitochondria.	109.85
WBGene00003773	nlt-1	ZK892.2	II	10000333	10001142	nlt-1 encodes a member of the SCP-2 sterol transfer family.	109.04
WBGene00022386	Y95B8A.6	Y95B8A.6	I	882918	890194	not known	108.96
WBGene00000107	alh-1	F54D8.3	III	5077765	5080674	alh-1 is orthologous to the human gene ALDEHYDE DEHYDROGENASE 2, MITOCHONDRIAL (ALDH2; OMIM:100650), in which a polymorphism can lead to acute ethanol intolerance.	108.87
WBGene00015778	got-2.2	C14F11.1	X	6240955	6242726	got-2.2 is an ortholog of human GOT2 (glutamic-oxaloacetic transaminase 2, mitochondrial); got-2.2 is predicted to have pyridoxal phosphate binding activity and transaminase activity, based on protein domain information.Glutamate Oxaloacetate Transaminase	108.76
WBGene00016671	C45G7.4	C45G7.4	IV	2432993	2436431	C45G7.4 is an ortholog of human RNF224 (ring finger protein 224) and RNF182 (ring finger protein 182); C45G7.4 is predicted to have zinc ion binding activity, based on protein domain information.not known	108.74
WBGene00013237	Y56A3A.19	Y56A3A.19	III	11915146	11915714	Y56A3A.19 is an ortholog of human NDUFAB1 (NADH dehydrogenase (ubiquinone) 1, alpha/beta subcomplex, 1); Y56A3A.19 is involved in determination of adult lifespan, nematode larval development and receptor-mediated endocytosis.not known	108.69
WBGene00000881	cyn-5	F31C3.1	I	15040427	15041274	cyn-5 encodes a cyclophilin that is functional in vitro and is predicted to be a secreted protein that is structurally most similar to human cyclophilin B; expressed in the intestine.	108.57
WBGene00000712	col-139	F41F3.4	V	4652382	4653986	col-139 is involved in body morphogenesis and locomotion; col-139 is a structural constituent of cuticle, based on protein domain information.COLlagen	108.53
WBGene00003369	mlc-1	C36E6.3	X	17459160	17460767	mlc-1 encodes a muscle regulatory myosin light chain that is nearly identical to MLC-2 and functions redundantly with MLC-2 in the body-wall and in pharyngeal muscle to affect L1 larval viability, elongation, and pharyngeal and body-wall muscle development, and also affects locomotion and growth; expressed in the body-wall muscles, pharyngeal muscles, and vulval muscles.	106.81
WBGene00001396	fat-4	T13F2.1	IV	9799429	9802231	fat-4 encodes a delta-5 fatty acid desaturase; when expressed heterologously in S. cerevisiae, FAT-4 converts di-homo-gamma-linolenic acid (20:3delta8,11,14) to arachidonic acid (20:4delta5,8,11,14), an important precursor in eicosanoid metabolism, as well as on other fatty acids (C18 to C20); FAT-4 is is required in vivo for delta-5 unsaturated fatty acid synthesis.	106.41
WBGene00009142	F26A3.4	F26A3.4	I	7656907	7658291	F26A3.4 is an ortholog of human DUSP28 (dual specificity phosphatase 28), DUSP21 (dual specificity phosphatase 21), DUSP18 (dual specificity phosphatase 18) and DUSP14 (dual specificity phosphatase 14); F26A3.4 is involved in determination of adult lifespan; F26A3.4 is predicted to have protein tyrosine/serine/threonine phosphatase activity, based on protein domain information; F26A3.4 is localiz…	105.94
WBGene00000680	col-106	Y77E11A.15	IV	1459863	1460786	col-106 encodes a predicted cuticular collagen.	104.93
WBGene00009450	ugt-58	F35H8.6	II	9584379	9586784	ugt-58 is an ortholog of human UGT8 (UDP glycosyltransferase 8); ugt-58 is involved in reproduction; ugt-58 is predicted to have transferase activity, transferring hexosyl groups, based on protein domain information.UDP-GlucuronosylTransferase	104.87
WBGene00003209	mel-26	ZK858.4	I	9132538	9135749	mel-26 encodes a MATH and BTB/POZ domain-containing protein that functions as a novel substrate-specific adaptor of the CUL-3-containing E3 ubiquitin ligase; MEL-26 is required maternally for formation of mitotic spindles in the early embryo, and as a component of a ubiquitin ligase complex, for degradation of the microtubule-severing protein MEI-1 at the meiosis to mitosis transition; MEL-26 is …	104.52
WBGene00009294	F31D4.9	F31D4.9	V	20850833	20851897	F31D4.9 is an ortholog of human NDUFA1 (NADH dehydrogenase (ubiquinone) 1 alpha subcomplex, 1, 7.).not known	103.6
WBGene00012253	clec-50	W04E12.8	V	19752401	19755363	clec-50 is an ortholog of human COLEC11 (collectin sub-family member 11), COLEC10 (collectin sub-family member 10 (C-type lectin)), MBL2 (mannose-binding lectin (protein C) 2, soluble), SFTPA2 (surfactant protein A2) and SFTPA1 (surfactant protein A1).C-type LECtin	103.52
WBGene00007463	vgln-1	C08H9.2	II	9886538	9891081	vgln-1 is an ortholog of human HDLBP (high density lipoprotein binding protein); vgln-1 is involved in body morphogenesis, embryo development, hermaphrodite genitalia development, locomotion, nematode larval development and oviposition; vgln-1 is predicted to have RNA binding activity, based on protein domain information.ViGiLN homolog	103.17
WBGene00009723	F45D3.3	F45D3.3	V	12549216	12550355	not known	102.32
WBGene00000657	col-81	F38A3.1	II	11012395	11013779	col-81 is an ortholog of human MARCO (macrophage receptor with collagenous structure); col-81 is a structural constituent of cuticle, based on protein domain information.COLlagen	101.27
WBGene00016493	C37A2.7	C37A2.7	I	6789060	6789738	C37A2.7 is an ortholog of human RPLP2 (ribosomal protein, large, P2); C37A2.7 is involved in embryo development and reproduction.not known	100.02
WBGene00019908	R05H11.2	R05H11.2	III	6798299	6800489	not known	99.68
WBGene00019780	M60.4	M60.4	X	8232254	8236316	M60.4 is an ortholog of human MAL (mal, T-cell differentiation protein), MALL (mal, T-cell differentiation protein-like), CMTM8 (CKLF-like MARVEL transmembrane domain containing 8), MARVELD1 (MARVEL domain containing 1), PLLP (plasmolipin), CMTM7 (CKLF-like MARVEL transmembrane domain containing 7), PLP2 (proteolipid protein 2 (colonic epithelium-enriched)), CMTM2 (CKLF-like MARVEL transmembrane …	99.47
WBGene00001730	grl-21	ZC168.5	IV	10737477	10738191	grl-21 encodes a hedgehog-like protein, with an N-terminal signal sequence, a central proline-rich low-complexity region, and a C-terminal Ground-like (Grl) domain; GRL-21 is expressed in arcade cells and hypodermis; the Grl domain is predicted to form a cysteine-crosslinked protein involved in intercellular signalling, and it has subtle similarity to the N-terminal Hedge domain of HEDGEHOG prote…	99.35
WBGene00016048	C24B9.3	C24B9.3	V	2706781	2711819	C24B9.3 is an ortholog of human VIT (vitrin), MATN1 (matrilin 1, cartilage matrix protein), VWA1 (von Willebrand factor A domain containing 1), COCH (cochlin), MATN2 (matrilin 2), COL6A5 (collagen, type VI, alpha 5), COL6A3 (collagen, type VI, alpha 3), VWA2 (von Willebrand factor A domain containing 2), MATN3 (matrilin 3), MATN4 (matrilin 4), COL12A1 (collagen, type XII, alpha 1) and COL14A1 (co…	99.18
WBGene00012317	ztf-6	W06H12.1	I	11206922	11211842	ztf-6 is an ortholog of human ZNF281 (zinc finger protein 281), ZBTB18 (zinc finger and BTB domain containing 18) and ZBTB42 (zinc finger and BTB domain containing 42); ztf-6 is involved in lipid storage; ztf-6 is predicted to have metal ion binding activity and nucleic acid binding activity, based on protein domain information.Zinc finger putative Transcription Factor family	98.1
WBGene00020700	T22F3.11	T22F3.11	V	3612173	3614551	T22F3.11 is an ortholog of human SLC37A1 (solute carrier family 37 (glucose-6-phosphate transporter), member 1), SLC37A2 (solute carrier family 37 (glucose-6-phosphate transporter), member 2), SLC37A3 (solute carrier family 37, member 3), SLC17A4 (solute carrier family 17, member 4), SLC17A1 (solute carrier family 17 (organic anion transporter), member 1), SLC17A3 (solute carrier family 17 (organ…	97.89
WBGene00016509	adss-1	C37H5.6	V	4818627	4823344	adss-1 is an ortholog of human ADSS (adenylosuccinate synthase) and ADSSL1 (adenylosuccinate synthase like 1); adss-1 is involved in embryo development, hermaphrodite genitalia development, locomotion, negative regulation of vulval development, receptor-mediated endocytosis and reproduction; adss-1 is predicted to have GTP binding activity and adenylosuccinate synthase activity, based on protein …	97.69
WBGene00012261	lpr-3	W04G3.8	X	11057436	11059794	lpr-3 encodes one of seven C. elegans proteins related to the lipocalin family of structurally related, low molecular weight, secreted proteins that bind and transport lipophilic molecules and participate in intercellular signaling; large-scale RNAi experiments indicate that lpr-3 activity is required for normal growth rates, early larval development, and coordinated locomotion.	96.57
WBGene00000219	asp-6	F21F8.7	V	8267546	8268937	aspartic protease.	96.54
WBGene00022748	oaz-1	ZK484.1	I	6093305	6094419	ZK484.1 is an ortholog of human OAZ1 (ornithine decarboxylase antizyme 1), OAZ2 (ornithine decarboxylase antizyme 2) and OAZ3 (ornithine decarboxylase antizyme 3); ZK484.1 is involved in locomotion, positive regulation of growth and reproduction; ZK484.1 is predicted to have ornithine decarboxylase inhibitor activity, based on protein domain information.Ornithine decarboxylase AntiZyme	93.92
WBGene00020297	nog-1	T07A9.9	IV	393880	396554	T07A9.9 encodes a GTPase with similarity to the mammalian CRFG proteins and Saccharomyces cerevisiae nucleolar NOG1 involved in biogenesis of the 60S ribosomal subunit; in C. elegans, T07A9.9 plays a role in regulating growth, development, lifespan, and fat metabolism; T07A9.9::GFP reporter fusions expressed ubiquitously throughout the life cycle and localizes to the nucleus; in intestinal cells,…	93.68
WBGene00003964	pdi-3	H06O01.1	I	7015908	7021743	pdi-3 encodes a protein disulfide isomerase (PDI) required for normal cuticle collagen deposition and, subliminally, for maintenance of normal body shape; PDI-3 has both PDI and calcium-dependent transglutaminase activity in vitro, crosslinking proteins through a gamma-glutamyl epsilon-lysine dual residue; PDI-3 is homologous to the human PDI ERp60, as well as a homolog in the dog heartworm Dirof…	93.45
WBGene00000833	cts-1	T20G5.2	III	10214814	10216635	cts-1 encodes a citrate synthase; by homology, CTS-1 is predicted to function in the citric acid cycle to catalyze the formation of citrate from oxaloacetate and acetyl-CoA; cts-1 is required for embryonic development.	93.04
WBGene00007261	lron-3	C02C6.3	X	15546714	15552233	lron-3 is an ortholog of human TPBG (trophoblast glycoprotein), TPBGL (trophoblast glycoprotein-like), LRRN3 (leucine rich repeat neuronal 3), LINGO1 (leucine rich repeat and Ig domain containing 1), LRRN2 (leucine rich repeat neuronal 2), LRFN3 (leucine rich repeat and fibronectin type III domain containing 3), LINGO2 (leucine rich repeat and Ig domain containing 2), LRFN1 (leucine rich repeat a…	92.98
WBGene00003164	mdt-6	Y57E12AL.5	V	7058546	7059619	mdt-6 encodes a highly conserved transcriptional mediator of the Med6 family that includes Saccharomyces cerevisiae Med6 and human MED6 (OMIM:602984); MDT-6 is an essential gene required maternally for embryogenesis and zygotically for postembryonic transcriptional regulation of genes involved in the Ras and Wnt signaling pathways that mediate vulval and male tail formation, respectively; mdt-6 i…	92.76
WBGene00006537	tbb-2	C36E8.5	III	4015769	4017643	tbb-2 encodes a homolog of mammalian beta-tubulin (TUBB) that is expressed at high levels in the germline; TBB-2 is redundant for embryonic viability, due to its paralog TBB-1; however, unlike its paralog TBB-1 it is preferred for normal microtubule severing by the katanin complex MEI-1/MEI-2; TBB-2 is required together with TBB-1, TBA-1, and tba-2 to make spindle structures in embryos and TBB-2 …	92.31
WBGene00007235	C01G10.8	C01G10.8	V	15084058	15085382	C01G10.8 is an ortholog of human AHSA1 (AHA1, activator of heat shock protein ATPase 1 (yeast)); C01G10.8 is predicted to have ATPase activator activity and chaperone binding activity, based on protein domain information.not known	91.97
WBGene00000472	cey-1	F33A8.3	II	11039449	11041206	cey-1 encodes a protein with a cold-shock/Y-box domain that is expressed in early embryonic blastomeres (at the 15-cell stage, i.e., pre-gastrulation), but is normally repressed in early germline blastomeres by PIE-1.	91.91
WBGene00018217	F40A3.2	F40A3.2	V	7878914	7881888	not known	91.56
WBGene00020246	clic-1	T05B11.3	V	7733623	7734911	clic-1 is an ortholog of human CLTA (clathrin, light chain A) and CLTB (clathrin, light chain B); clic-1 is involved in embryo development; clic-1 is predicted to have structural molecule activity, based on protein domain information; clic-1 is localized to the periciliary membrane compartment.Clathrin LIght Chain	91.08
WBGene00000273	brp-1	Y79H2A.1	III	12020552	12025325	brp-1 encodes a glutamine-rich protein that is conserved in nematodes, but that has no known homologies or sequence motifs; BRP-1 is able to bypass the need for the S. cerevisiae mating pheromone MAP kinase cascade to activate the mating pheromone-responsive gene FUSl.	90.98
WBGene00016422	noah-1	C34G6.6	I	5874433	5878954	noah-1 encodes a PAN and ZP domain-containing protein that is related to the Drosophila extracellular matrix component NompA (no-mechanoreceptor-potential A); loss of noah-1 function via RNAi indicates that NOAH-1 activity is essential for molting; in addition, NOAH-1 appears to be required for embryonic and larval development, vulval development, coordinated locomotion, and normal body morpholog…	90.9
WBGene00021625	Y47D7A.13	Y47D7A.13	V	4434882	4435927	not known	90.54
WBGene00000230	atp-3	F27C1.7	I	5428543	5429908	atp-3 encodes the C. elegans homolog of the ATP5O subunit of mitochondrial ATP synthase (complex V); as part of the ATP synthase complex, ATP-3 controls respiration and regulates growth rate and body size, aging, and rates of behaviors such as pharyngeal pumping, defecation, and locomotion; loss of atp-3 function during larval development indicates that respiratory rates established during develo…	90.53
WBGene00000609	col-20	F11G11.11	II	4869607	4870791	col-20 encodes a collagen; its expression pattern and mutant phenotypes are unknown.	90.22
WBGene00008262	ril-1	C53A5.1	V	14523330	14524129	ril-1 is involved in determination of adult lifespan, embryo development, nematode larval development and reproduction.RNAi-Induced Longevity	90.09
WBGene00000703	col-129	M18.1	IV	12108671	12110258	col-129 is an ortholog of human SFTPD (surfactant protein D); col-129 is a structural constituent of cuticle, based on protein domain information.COLlagen	89.33
WBGene00077693	T04C12.11	T04C12.11	V	11059518	11060275	not known	89.06
WBGene00022781	pmt-1	ZK622.3	II	5278137	5282525	pmt-1 encodes, by alternative splicing, four isoforms of an experimentally validated phosphoethanolamine N-methyltransferase required for phosphocholine biosynthesis and viability; PMT-1 lacks known mammalian orthologs, but has orthologs in parasitic nematodes, fish, amphibians, echinoderms, plants, alveolata, and bacteria; PMT-1 is distantly paralogous to PMT-2; PMT-1 catalyses the conversion of…	88.91
WBGene00008530	F02E9.5	F02E9.5	I	8424999	8426084	F02E9.5 is an ortholog of human OSER1 (oxidative stress responsive serine-rich 1); F02E9.5 is involved in embryo development.not known	88.46
WBGene00019960	ztf-16	R08E3.4	X	4806056	4811536	ztf-16 encodes a hunchback/Ikaros-like C2H2 zinc finger transcription factor; ZTF-16 activity is required for remodeling of glial cells during dauer larval development; ZTF-16 regulates dauer-specific changes to amphid glial cell morphology through regulation of the expression of ver-1, which encodes a receptor tyrosine kinase.	88.08
WBGene00000720	col-147	T06E4.4	V	9632271	9633337	col-147 is an ortholog of human SFTPD (surfactant protein D); col-147 is involved in embryo development; col-147 is a structural constituent of cuticle, based on protein domain information.COLlagen	87.91
WBGene00012085	T27D12.1	T27D12.1	II	11842617	11846030	T27D12.1 is an ortholog of human SLC37A1 (solute carrier family 37 (glucose-6-phosphate transporter), member 1), SLC37A2 (solute carrier family 37 (glucose-6-phosphate transporter), member 2), SLC37A3 (solute carrier family 37, member 3), SLC17A4 (solute carrier family 17, member 4), SLC17A1 (solute carrier family 17 (organic anion transporter), member 1), SLC17A3 (solute carrier family 17 (organ…	87.39
WBGene00001076	dpy-17	F54D8.1	III	5107330	5108589	dpy-17 encodes a cuticle collagen; during development, dpy-17 activity is required for normal body morphology, hermaphrodite tail development, and outgrowth of posterior canal cell processes; genetic and immunofluorescence studies suggest that extracellular assembly of DPY-17 and the essential SQT-3 cuticle collagen is interdependent, as loss of dpy-17 activity results in intracellular retention …	87.37
WBGene00001428	fkb-3	C05C8.3	V	7225369	7226314	fkb-3 encodes a peptidylprolyl cis/trans isomerase homologous to mammalian FK506 immunosuppressant-binding protein 9; FKB-3 expression is positively regulated by signaling through the DAF-2 insulin receptor-like pathway and the activity of the DAF-16 fork-head transcription factor suggesting that FKB-3 could play a role in metabolism and longevity; however, as loss of FKB-3 function via RNA-media…	87.24
WBGene00000711	col-138	C52D10.13	IV	17182800	17183740	col-138 is an ortholog of human MARCO (macrophage receptor with collagenous structure); col-138 is a structural constituent of cuticle, based on protein domain information.COLlagen	87.09
WBGene00009394	clec-63	F35C5.6	II	12895638	12897462	C-type LECtin	86.92
WBGene00008205	sams-1	C49F5.1	X	11965962	11969784	sams-1 encodes an S-adenosyl methionine synthetase; by homology, SAMS-1 is predicted to function as a methyl-group donor in many biochemical reactions; sams-1 expression levels are negatively regulated by dietary restriction (as seen in eat-2 mutant animals), suggesting that increased lifespan due to dietary restriction is due, in part, to reducing the activity of key metabolic enzymes; loss of s…	86.82
WBGene00000719	col-146	T06E4.6	V	9629943	9631011	col-146 is an ortholog of human SFTPD (surfactant protein D); col-146 is involved in embryo development; col-146 is a structural constituent of cuticle, based on protein domain information.COLlagen	86.77
WBGene00012666	Y39B6A.3	Y39B6A.3	V	19189241	19190018	Y39B6A.3 is an ortholog of human ISCA1 (iron-sulfur cluster assembly 1); Y39B6A.3 is involved in embryo development, nematode larval development and receptor-mediated endocytosis; Y39B6A.3 is predicted to have iron-sulfur cluster binding activity and structural molecule activity, based on protein domain information.not known	86.19
WBGene00010935	M163.1	M163.1	X	14502498	14503913	not known	85.93
WBGene00006728	ubq-2	ZK1010.1	III	12977910	12978523	ubq-2 encodes a bifunctional protein that contains two domains; an N-terminal ubiquitin peptide, and a C-terminal large ribosomal subunit protein L40 peptide.	84.91
WBGene00000879	cyn-3	Y75B12B.5	V	15189927	15190927	cyn-3 encodes an abundantly expressed cyclophilin A isoform with peptidyl-prolyl isomerase activity in vitro, which closely resembles the prototypical CypA and is thus likely to be a member of the cytosolic CsA-binding cyclophilin subfamily; cyn-3 is exclusively expressed in the single anterior excretory cell, and is dispensable for viability and gross morphology in mass RNAi screens.	84.64
WBGene00003767	nlp-29	B0213.4	V	3984413	3984849	nlp-29 encodes an antimicrobial, neuropeptide-like protein; nlp-29 appears to play a role in innate immunity, as its expression in the epidermis is strongly induced following fungal infection; nlp-29 expression is also induced following physical injury and osmotic stress; nlp-29 expression following fungal infection or physical wounding is regulated by a TIR-1, (Toll-interleukin 1 receptor (TIR) …	84.48
WBGene00006698	uaf-2	Y116A8C.35	IV	17116763	17118760	uaf-2 encodes an essential U2AF35 homolog clustered in an operon with cyp-13 (RRM/cyclophilin); UAF-2 s sequence is somewhat atypical for U2AF proteins (it lacks an identifiable N-terminal RNA-binding RS domain, while having an glycine-rich C-terminal region).	84.4
WBGene00018811	pmt-2	F54D11.1	V	4628580	4635266	pmt-2 encodes an experimentally validated N-methyltransferase required for phosphocholine biosynthesis and viability; PMT-2 lacks known mammalian orthologs, but has orthologs in parasitic nematodes, fish, amphibians, echinoderms, plants, alveolata, and bacteria; PMT-2 is distantly paralogous to PMT-1; PMT-2 has a single C-terminal methyltransferase domain, unlike plant enzymes that have two tande…	84.11
WBGene00013333	Y57G11C.44	Y57G11C.44	IV	14770654	14771425	Y57G11C.44 is an ortholog of human SCNN1G (sodium channel, non voltage gated 1 gamma subunit), SCNN1D (sodium channel, non voltage gated 1 delta subunit), SCNN1A (sodium channel, non voltage gated 1 alpha subunit) and SCNN1B (sodium channel, non voltage gated 1 beta subunit); Y57G11C.44 is predicted to have sodium channel activity, based on protein domain information.not known	83.99
WBGene00008032	C39E9.8	C39E9.8	IV	13079480	13082782	not known	83.64
WBGene00013463	Y67H2A.5	Y67H2A.5	IV	13300181	13300722	Y67H2A.5 encodes a KASH domain (klarsicht, ANC-1 and Syne) protein; vertebrate KASH domain proteins include SYNE1 and SYNE2; most KASH domain proteins do not share primary sequence homology outside of their KASH domain; Y67H2A.5 is required for meiotic progression in the gonad and normal cell cycle progression in the early embryo; knock-down of Y67H2A.5 results in embryonic and larval lethalities…	82.47
WBGene00000779	cpn-3	F28H1.2	I	3987891	3988702	cpn-3 encodes a calponin homolog, most closely related to its paralog CPN-4 in C. elegans; CPN-3 is more similar to the calponin paralogs transgelin (SM22 alpha) or neuronal protein NP25 than to calponin per se.	81.49
WBGene00016947	C55B7.11	C55B7.11	I	6511391	6513842	C55B7.11 is involved in embryo development.not known	81.48
WBGene00020040	R12E2.15	R12E2.15	I	4148832	4149429	not known	81.31
WBGene00007304	ttr-39	C04G2.1	IV	10088367	10089889	ttr-39 is involved in inductive cell migration.TransThyretin-Related family domain	81.31
WBGene00001303	emo-1	F32D8.6	V	10896656	10897145	emo-1 encodes an ortholog of S. cerevisiae Sec61p gamma subunit, which is required for translocation of secreted and membrane proteins into the endoplasmic reticulum; EMO-1 is required for oogenesis and ovulation.	81.17
WBGene00020275	atp-4	T05H4.12	V	6426193	6427282	atp-4 is an ortholog of human ATP5J (ATP synthase, H+ transporting, mitochondrial Fo complex, subunit F6); atp-4 is involved in apoptotic process, determination of adult lifespan, embryo development, nematode larval development and reproduction; atp-4 is predicted to have hydrogen ion transmembrane transporter activity, based on protein domain information.ATP synthase subunit	81.03
WBGene00000207	asb-2	F02E8.1	X	4469743	4471480	asb-2 encodes the B subunit of the membrane-bound F0 proton channel portion of ATP synthase (mitochondrial respiratory chain [MRC] complex V) that is closely similar to its paralog ASB-1; RNAi experiments indicate that asb-2 activity is required for larval development as well as for normal body morphology, lifespan, and growth rate.	80.4
WBGene00000557	cnc-3	R09B5.8	V	1448031	1448794	cnc-3 encodes one of eleven C. elegans caenacin peptides; CNC-3 is predicted to be a secreted protein that, based upon similarity to CNC-2, -4, and -6, may function as an antimicrobial peptide in the innate immune response.	80.33
WBGene00009688	F44E5.1	F44E5.1	II	11774144	11774559	F44E5.1 is involved in embryo development, growth, locomotion, nematode larval development, positive regulation of growth and reproduction.not known	80.3
WBGene00012140	T28F4.5	T28F4.5	I	7492046	7492938	The T28F4.5 gene encodes a homolog of Death Associated Protein 1 (DAP-1) protein that may be involved in apoptosis.	80.14
WBGene00011015	R04F11.2	R04F11.2	V	12318385	12320221	R04F11.2 is an ortholog of human ATP5I (ATP synthase, H+ transporting, mitochondrial Fo complex, subunit E); R04F11.2 is involved in embryo development, nematode larval development and reproduction; R04F11.2 is predicted to have hydrogen ion transmembrane transporter activity, based on protein domain information.not known	80.11
WBGene00000465	cpg-1	C07G2.1	III	4489359	4491396	cpg-1 encodes, by alternative splicing, two isoforms of a chondroitin proteoglycan; CPG-1 contains three chitin-binding peritrophin-A domains and two mucin-like regions; CPG-1 is individually dispensable for normal embryonic development; however, CPG-1 and CPG-2 are jointly required for osmotic integrity of early embryos, error-free chromosomal segregation during meiosis, polar body extrusion, as…	80.05
WBGene00000475	cey-4	Y39A1C.3	III	10866946	10868727	cey-4 encodes a Y box-containing protein with no known function in vivo; CEY-4 associates with CGH-1 and CEY-2/3 in cytoplasmic particles of the gonad and early embryo.	80.03
WBGene00017998	F33D4.6	F33D4.6	IV	7714164	7718009	F33D4.6 is an ortholog of human GOLIM4 (golgi integral membrane protein 4); F33D4.6 is involved in body morphogenesis, embryo development, lipid storage, nematode larval development and reproduction.not known	79.32
WBGene00000263	F23H11.5	F23H11.5	III	909990	910727	F23H11.5 is involved in body morphogenesis, embryo development, lipid storage, nematode larval development and reproduction.not known	79.04
WBGene00000608	col-19	ZK1193.1	X	421707	422776	col-19 encodes a member of the collagen superfamily containing collagen triple helix repeats (20 copies) that is required for normal structure of the alae; expressed during the L2-to-dauer and L4-to-adult molts with strongest expression in adult animals.	78.61
WBGene00022127	yop-1	Y71F9B.3	I	2730004	2731454	yop-1 is an ortholog of human REEP6 (receptor accessory protein 6) and REEP5 (receptor accessory protein 5); yop-1 is localized to the cortical endoplasmic reticulum and the plasma membrane.YOP (yeast membrane trafficking protein) homolog	78.43
WBGene00020314	T07E3.3	T07E3.3	III	6903895	6905284	T07E3.3 is an ortholog of human GSTK1 (glutathione S-transferase kappa 1); T07E3.3 is involved in negative regulation of vulval development and nematode larval development.not known	78.31
WBGene00001716	grl-7	T02E9.2	V	11344817	11347012	grl-7 encodes a hedgehog-like protein, with an N-terminal signal sequence, a central low-complexity region, and a C-terminal Ground-like (Grl) domain; GRL-7 is expressed in intestine, hypodermis, and seam cells; the Grl domain is predicted to form a cysteine-crosslinked protein involved in intercellular signalling, and it has subtle similarity to the N-terminal Hedge domain of HEDGEHOG proteins.	78.25
WBGene00018602	F48D6.4	F48D6.4	X	4246554	4247185	not known	78.09
WBGene00007554	pptr-2	C13G3.3	V	11027171	11030845	pptr-2 is an ortholog of human PPP2R5D (protein phosphatase 2, regulatory subunit B", delta); pptr-2 is involved in P granule assembly, embryo development and nematode larval development; pptr-2 is predicted to have protein phosphatase type 2A regulator activity, based on protein domain information.Protein Phosphatase 2A (Two A) Regulatory subunit	78
WBGene00006764	unc-27	ZK721.2	X	8789454	8790621	unc-27 encodes a troponin I isoform; unc-27 is required for coordinated motility and normal muscle morphology; structural analyses indicate that unc-27 is required for proper sarcomeric organization; unc-27/troponin I interacts with the body wall and pharynx types of troponin C; expression studies show that unc-27 is expressed in body wall, vulval and anal muscles.	77.79
WBGene00009926	noah-2	F52B11.3	IV	14091254	14096624	noah-2 encodes a PAN and ZP domain-containing protein that is related to the Drosophila extracellular matrix component NompA (no-mechanoreceptor-potential A); loss of noah-2 function via RNAi indicates that NOAH-2 activity is essential for molting; in addition, NOAH-2 appears to be required for embryonic and larval development, reproduction, coordinated locomotion, and the overall health of the a…	77.05
WBGene00001564	icl-1	C05E4.9	V	724207	728103	icl-1 encodes a predicted isocitrate lyase/malate synthase, an enzyme known to function in the glyoxylate cycle; ICL-1 was identified in a screen for proteins that interact with GEX-3, a homolog of human HEM-2 which is required for embryonic development; ICL-1 is required for embryonic morphogenesis and appears to act downstream of DAF-16 to influence lifespan.	76.36
WBGene00019327	zip-2	K02F3.4	III	833858	835814	zip-2 encodes a bZIP transcription factor; ZIP-2 activity is required for regulating one branch of the immune response pathway that responds to infection by virulent strains of the bacterial pathogen Pseudomonas aeruginosa; specifically, ZIP-2 is required for inducing expression of a subset of infection response genes, including irg-1 and irg-2, and for full resistance to P. aeruginosa infection.	76.3
WBGene00002083	inf-1	F57B9.6	III	6930039	6931953	inf-1 encodes a protein with high similarity to eukaryotic initiation factor 4A.	75.99
WBGene00019900	vdac-1	R05G6.7	IV	7506424	7507891	vdac-1 is an ortholog of human VDAC1 (voltage-dependent anion channel 1), VDAC3 (voltage-dependent anion channel 3) and VDAC2 (voltage-dependent anion channel 2); vdac-1 is involved in reproduction; vdac-1 is predicted to have voltage-gated anion channel activity, based on protein domain information.VDAC (Voltage Dependent Anion Channel) homolog	75.55
WBGene00009978	F53E4.1	F53E4.1	V	15652438	15659067	F53E4.1 is an ortholog of human KLHDC3 (kelch domain containing 3); F53E4.1 is involved in reproduction.not known	75.37
WBGene00016638	perm-4	C44B12.5	IV	1121457	1125107	perm-4 is involved in embryo development and reproduction.PERMeable eggshell	75.32
WBGene00013891	ZC434.3	ZC434.3	I	10334659	10335739	not known	74.56
WBGene00012110	T28A8.4	T28A8.4	III	13503690	13505631	not known	74.4
WBGene00010731	K10C3.4	K10C3.4	I	9860503	9863432	K10C3.4 is an ortholog of human TMEM98 (transmembrane protein 98).not known	74.26
WBGene00007142	ttr-18	B0334.1	II	11485510	11486774	TransThyretin-Related family domain	74.1
WBGene00019296	mcu-1	K02B2.3	IV	5937445	5939230	mcu-1 is an ortholog of human CCDC109B (coiled-coil domain containing 109B) and MCU (mitochondrial calcium uniporter).Mitochondrial Calcium Uniporter	73.75
WBGene00016535	C39D10.8	C39D10.8	X	7879771	7880917	not known	73.72
WBGene00022122	trap-1	Y71F9AM.6	I	2928395	2929679	trap-1 is an ortholog of human SSR1 (signal sequence receptor, alpha); trap-1 is involved in embryo development.TRanslocon-Associated Protein	73.51
WBGene00011763	T14B1.1	T14B1.1	X	9664538	9668755	T14B1.1 is involved in lipid storage.not known	73.17
WBGene00003893	ost-1	C44B12.2	IV	1107396	1110856	ost-1 encodes the C. elegans ortholog of the conserved basement membrane glycoprotein component osteonectin/SPARC/BM-40; loss of ost-1 function via RNAi indicates that ost-1 activity is required for embryonic and larval development, as well as for normal gut development, body size, and fecundity; an OST-1::GFP reporter fusion protein localizes to the basement membranes along body wall and sex mus…	73.01
WBGene00009915	F52A8.1	F52A8.1	I	7317646	7318659	F52A8.1 is involved in growth, protein catabolic process and striated muscle myosin thick filament assembly.not known	72.83
WBGene00011272	dtmk-1	R53.2	II	9962506	9967132	dtmk-1 is an ortholog of human DTYMK (deoxythymidylate kinase (thymidylate kinase)); dtmk-1 is involved in embryo development and nematode larval development; dtmk-1 is predicted to have ATP binding activity and thymidylate kinase activity, based on protein domain information.DeoxyThyMidylate Kinase (thymidylate kinase) homolog	72.23
WBGene00020039	R12E2.14	R12E2.14	I	4149981	4150634	not known	72.03
WBGene00206419	R106.5	R106.5	X	17481184	17481560	not known	71.55
WBGene00021427	Y38F2AR.9	Y38F2AR.9	IV	2388194	2388675	Y38F2AR.9 is an ortholog of human SEC61B (Sec61 beta subunit); Y38F2AR.9 is involved in reproduction.not known	71.47
WBGene00016432	C35B1.2	C35B1.2	IV	4086212	4102908	not known	71.39
WBGene00000114	alh-8	F13D12.4	II	11728949	11731226	alh-8 is orthologous to the human gene METHYLMALONATE-SEMIALDEHYDE DEHYDROGENASE (ALDH6A1; OMIM:603178), which when mutated leads to MMSDH deficiency.	71.13
WBGene00012354	W09C5.8	W09C5.8	I	13658171	13659128	W09C5.8 encodes the C. elegans ortholog of the cytochrome c oxidase (COX) subunit IV (COX IV); loss of W09C5.8 activity via RNAi results in a shortened life span, reduced fertility, and defects in mitochondrial respiratory chain function.	70.73
WBGene00006519	tag-174	F54D8.2	III	5081726	5083007	tag-174 is an ortholog of human COX6A2 (cytochrome c oxidase subunit VIa polypeptide 2) and COX6A1 (cytochrome c oxidase subunit VIa polypeptide 1); tag-174 is involved in determination of adult lifespan and reproduction; tag-174 is predicted to have cytochrome-c oxidase activity, based on protein domain information; tag-174 is localized to the mitochondrion.Temporarily Assigned Gene name	70.68
WBGene00011259	miz-1	R13.4	IV	10812409	10825888	miz-1 is an ortholog of human ZMIZ2 (zinc finger, MIZ-type containing 2) and ZMIZ1 (zinc finger, MIZ-type containing 1); miz-1 is involved in nematode larval development.MIZ-type zinc finger putative transcription factor	70.49
WBGene00000603	col-14	C46A5.3	IV	7753408	7754647	col-14 encodes a collagen protein that affects vulval morphology in a large-scale RNAi screen; mRNA expressed in embryos and transcript levels peak during each larval stage.	70.08
WBGene00004807	skr-1	F46A9.5	I	9471341	9472642	The skr-1 gene encodes a homolog of Skp1 in S. cerevisiae that is required for the restraint of cell proliferation, progression through the pachytene stage of meiosis, and the formation of bivalent chromosomes at diakinesis.	70.02
WBGene00077764	F59C6.16	F59C6.16	I	10514170	10514408	not known	70
WBGene00017285	F09E5.7	F09E5.7	II	5352085	5353714	F09E5.7 is an ortholog of human PROSC (proline synthetase co-transcribed (bacterial)).not known	69.93
WBGene00010806	M01E5.3	M01E5.3	I	13280986	13286497	not known	69.83
WBGene00010923	rle-1	M142.6	III	10936246	10946499	rle-1 is an ortholog of human RC3H2 (ring finger and CCCH-type domains 2) and RC3H1 (ring finger and CCCH-type domains 1); rle-1 is involved in determination of adult lifespan, embryo development and functions in protein ubiquitination involved in ubiquitin-dependent protein catabolic process and response to heat; rle-1 exhibits ubiquitin-protein transferase activity.Regulation of Longevity by E3…	69.78
WBGene00001684	gpd-2	K10B3.8	X	3113434	3114771	gpd-2 encodes one of four C. elegans glyceraldehyde-3-phosphate dehydrogenases (GAPDHs); by homology, GPD-2 is predicted to reversibly catalyze the oxidation and phosphorylation of glyceraldehyde-3-phosphate to 1,3-diphosphoglycerate during glycolysis; in C. elegans, GPD-2 and GPD-3 constitute the major GAPDH isoenzymes and are expressed at highest levels during postembryonic development, primari…	69.7
WBGene00019354	K03B4.2	K03B4.2	V	4687994	4689235	not known	69.12
WBGene00000912	daf-16	R13H8.1	I	10750343	10776700	daf-16 encodes the sole C. elegans forkhead box O (FOXO) homologue; DAF-16 functions as a transcription factor that acts in the insulin/IGF-1-mediated signaling (IIS) pathway that regulates dauer formation, longevity, fat metabolism, stress response, and innate immunity; DAF-16 regulates these various processes through isoform-specific expression, isoform-specific regulation by different AKT kina…	69.11
WBGene00010468	K01D12.9	K01D12.9	V	12403956	12404644	not known	69.1
WBGene00015172	B0410.3	B0410.3	X	2890574	2891491	not known	69.1
WBGene00000673	col-98	F14F7.1	III	13018935	13020231	col-98 is involved in body morphogenesis and locomotion; col-98 is a structural constituent of cuticle, based on protein domain information.COLlagen	68.89
WBGene00022114	Y71F9AL.9	Y71F9AL.9	I	2876932	2878517	Y71F9AL.9 is an ortholog of human SPATS2L (spermatogenesis associated, serine-rich 2-like) and SPATS2 (spermatogenesis associated, serine-rich 2).not known	68.72
WBGene00001331	erd-2	F09B9.3	X	10156858	10160438	erd-2 encodes a protein with homology to human ER lumen protein retaining receptor 1.	68.68
WBGene00010943	M176.4	M176.4	II	9420480	9422199	M176.4 is localized to the endoplasmic reticulum.not known	68.35
WBGene00011638	ostb-1	T09A5.11	II	7864074	7866259	ostb-1 is an ortholog of human DDOST (dolichyl-diphosphooligosaccharide--protein glycosyltransferase subunit (non-catalytic)); ostb-1 is involved in apoptotic process, embryo development, locomotion, nematode larval development and reproduction; ostb-1 is predicted to have dolichyl-diphosphooligosaccharide-protein glycotransferase activity, based on protein domain information.OligoSaccharylTransf…	67.84
WBGene00003934	pat-10	F54C1.7	I	5018770	5020166	pat-10 encodes body wall muscle troponin C, the calcium-binding component of the troponin complex of actin thin filaments; PAT-10 is essential for muscle contraction and thus for completion of embryonic morphogenesis and elongation; by homology, PAT-10 likely functions to regulate body wall muscle contraction in response to changes in intracellular calcium; PAT-10 is expressed in body wall muscle…	67.71
WBGene00012117	T28B11.1	T28B11.1	V	10712228	10732422	T28B11.1 encodes a protein containing an F-box, a motif predicted to mediate protein-protein interactions either with homologs of yeast Skp1 or with other proteins; about 5% to 15% of T28B11.1 transcripts are RNA edited to change A to G resulting in a change to residue 369 from an K to a E.	67.67
WBGene00017982	hpo-18	F32D1.2	V	4346088	4346919	hpo-18 is an ortholog of human ATP5EP2 (ATP synthase, H+ transporting, mitochondrial F1 complex, epsilon subunit pseudogene 2) and ATP5E (ATP synthase, H+ transporting, mitochondrial F1 complex, epsilon subunit); hpo-18 is involved in embryo development, growth, inductive cell migration, nematode larval development and reproduction; hpo-18 is predicted to have proton-transporting ATP synthase act…	67.49
WBGene00013023	Y48G10A.6	Y48G10A.6	I	13451519	13452841	not known	67.48
WBGene00022194	Y71H2B.4	Y71H2B.4	III	2618939	2619381	not known	67.38
WBGene00000677	col-103	F56B3.1	IV	762412	763678	col-103 encodes a collagen.	67.35
WBGene00009334	F32D8.12	F32D8.12	V	10888572	10891030	F32D8.12 is an ortholog of human LDHD (lactate dehydrogenase D); F32D8.12 is predicted to have UDP-N-acetylmuramate dehydrogenase activity and flavin adenine dinucleotide binding activity, based on protein domain information.not known	67.35
WBGene00000620	col-43	ZC513.8	V	8049744	8050893	col-43 encodes a collagen that is individually dispensable for viability and gross morphology in mass RNAi screens.	67.32
WBGene00012553	cco-2	Y37D8A.14	III	12905491	12906611	cco-2 encodes the C. elegans ortholog of the cytochrome c oxidase (COX) subunit Va (COX Va); loss of cco-2 activity via RNAi results in a shortened life span, reduced fertility, and defects in mitochondrial respiratory chain function.	67.31
WBGene00008987	F20G2.3	F20G2.3	V	13765784	13768508	F20G2.3 is an ortholog of human SEC14L2 (SEC14-like 2 (S. cerevisiae)), SEC14L6 (SEC14-like 6 (S. cerevisiae)), SEC14L4 (SEC14-like 4 (S. cerevisiae)) and SEC14L3 (SEC14-like 3 (S. cerevisiae)).not known	67.18
WBGene00011884	enol-1	T21B10.2	II	8930985	8933799	enol-1 is orthologous to human ENOLASE 1 (also CRYSTALLIN, TAU; ENO1; OMIM:172430), which when mutated leads to spherocytic red cell enolase deficiency.	66.19
WBGene00000656	col-80	C09G5.5	II	10707203	10708286	col-80 is an ortholog of human SFTPD (surfactant protein D); col-80 is involved in collagen and cuticulin-based cuticle development; col-80 is a structural constituent of cuticle, based on protein domain information.COLlagen	65.53
WBGene00001075	dpy-14	H27M09.4	I	6843595	6845136	dpy-14 encodes a type III (alpha 1) collagen that is required for embryonic, larval, and vulval development, proper amphid morphology, and regulation of body shape and size; a dpy-14 promoter-GFP fusion construct is reportedly expressed in embryonic neurons.	65.52
WBGene00003085	lst-3	Y37A1B.1	IV	14071373	14076707	lst-3 is an ortholog of human CCAR2 (cell cycle and apoptosis regulator 2) and CCAR1 (cell division cycle and apoptosis regulator 1); lst-3 is involved in hemidesmosome assembly, locomotion and negative regulation of vulval development.Lateral Signaling Target	65.52
WBGene00009082	dlat-1	F23B12.5	V	14445325	14447290	F23B12.5 is orthologous to the human gene DIHYDROLIPOAMIDE DEHYDROGENASE (DLD; OMIM:109720), which when mutated leads to lactic acidosis due to lipoamide dehydrogenase deficiency.	65.18
WBGene00012471	Y17G7B.20	Y17G7B.20	II	11977784	11979859	Y17G7B.20 is involved in body morphogenesis, positive regulation of growth and reproduction.not known	65.03
WBGene00006917	vha-8	C17H12.14	IV	6791074	6792461	vha-8 encodes an ortholog of subunit E of the cytoplasmic (V1) domain of vacuolar proton-translocating ATPase (V-ATPase); VHA-8 is a predicted cytosolic stator (stalk) component; VHA-8 is required for embryonic and larval viability, for ovulation, and for receptor-mediated endocytosis of yolk protein; VHA-8 is highly expressed in the cytoplasm of excretory canals throughout development, and in th…	64.86
WBGene00006911	vha-2	R10E11.2	III	9782164	9783221	vha-2 and vha-3 encode an ortholog of subunit c of the membrane-bound (V0) domain of vacuolar proton-translocating ATPase (V-ATPase); the protein encoded by vha-2 and vha-3 (VHA-2/3) is identical; VHA-2/3 is a predicted V-ATPase transmembrane rotor component, whose polypeptide sequence is identical to that of VHA-3; VHA-1 and VHA-2/3 comprise a closely related family of subunit c co-orthologs, pr…	64.77
WBGene00006876	vab-10	ZK1151.1	I	11747428	11792118	vab-10 encodes, by alternative splicing, two spectraplakins (VAB-10A and VAB-10B) that are jointly required for mechanical resilience of the epidermis under strain by the contraction of actin microfilaments mechanically linked to fibrous organelles (FOs); VAB-10A/B are, accordingly, required for elongation during embryonic morphogenesis; VAB-10A has C-terminal plectin repeats while VAB-10B has sp…	64.58
WBGene00019537	K08D12.3	K08D12.3	IV	1710265	1711141	K08D12.3 is orthologous to human ZNF9 (CNBP; OMIM:116955, mutated in myotonic dystrophy type 2) and ZCCHC13; like ZNF9, K08D12.3 is most conspicuously expressed in muscle cells; K08D12.3 is required for normal locomotion in mass RNAi assays, as well as for fertility, embryonic and larval viability, and general health.	64.35
WBGene00007958	C35C5.9	C35C5.9	X	11536568	11537123	not known	64.34
WBGene00000602	col-13	F15H10.2	V	10420890	10421892	col-13 encodes a collagen which is expressed in all stages of development, like sqt-3 (col-1), col-3, col-10, col-11, col-12, and col-14; collagen genes with this expression profile may be specifically required to construct the L1 cuticle (and, perhaps, less specifically required for cuticles at other stages); the amino- and carboxyl-terminal cysteine-rich regions of COL-13 are most closely relat…	64
WBGene00004274	rab-11.1	F53G12.1	I	108686	110077	rab-11.1 encodes a small GTPase homologous to the Rab GTPases that function in endocytosis, membrane fusion, and vesicular trafficking events; RAB-11.1 activity is required for completion of the final stages of cytokinesis during early embryogenesis and for efficient uptake of yolk proteins during oocyte development; RAB-11.1 is also required for normal peripheral localization of nuclei in the sy…	63.94
WBGene00044019	C55A6.12	C55A6.12	V	11501372	11503127	C55A6.12 is an ortholog of human RNF146 (ring finger protein 146).not known	63.45
WBGene00006754	unc-15	F07A5.7	I	7376604	7383197	The unc-15 gene encodes a paramyosin ortholog; UNC-15 protein physically interacts with MHC A, one isoform of myosin heavy chain (MHC) in striated muscle; UNC-15 accumulation is decreased in the absence of UNC-54 (myosin B), implying that degradation of UNC-15 is inhibited by its binding myosin B; conversely, myosin B (but not MYO-3/myosin A) fails to accumulate in unc-15 mutants.	63.38
WBGene00008446	E01G4.3	E01G4.3	II	13460991	13469602	not known	63.33
WBGene00000473	cey-2	F46F11.2	I	5619569	5620668	cey-2 encodes a cold-shock/Y-box domain-containing protein; by homology, CEY-2 is predicted to function as either an RNA-binding protein involved in translation or RNA processing, or a DNA-binding protein involved in transcriptional regulation; cey-2 mRNA is expressed maternally in the early embryo, in a pattern characteristic of class II maternal RNAs, which are initially detected throughout the…	63.29
WBGene00012256	lpr-5	W04G3.2	X	11062132	11064540	lpr-5 encodes one of seven C. elegans proteins related to the lipocalin family of structurally related, low molecular weight, secreted proteins that bind and transport lipophilic molecules and participate in intercellular signaling; loss of lpr-5 function via RNAi results in defects in locomotion, body morphology, larval lethality, and yolk endocytosis; lpr-5 appears to be expressed in the hypode…	62.94
WBGene00017316	F09G2.8	F09G2.8	V	7188424	7193662	F09G2.8 is an ortholog of human PLD3 (phospholipase D 3) and PLD4 (phospholipase D 4); F09G2.8 is predicted to have catalytic activity, based on protein domain information.not known	62.8
WBGene00015340	C02E7.7	C02E7.7	V	4918154	4918585	not known	62.72
WBGene00206502	T01B7.13	T01B7.13	II	8715417	8715717	not known	62.65
WBGene00012964	Y48A6B.3	Y48A6B.3	III	11008222	11008934	Y48A6B.3 is an ortholog of human NHP2 (NHP2 ribonucleoprotein); Y48A6B.3 is involved in receptor-mediated endocytosis; Y48A6B.3 is predicted to have RNA binding activity, based on protein domain information.not known	62.43
WBGene00011054	arrd-13	R06B9.3	II	13758414	13761227	arrd-13 is an ortholog of human ARRDC1 (arrestin domain containing 1), ARRDC4 (arrestin domain containing 4), ARRDC2 (arrestin domain containing 2), ARRDC3 (arrestin domain containing 3) and TXNIP (thioredoxin interacting protein).ARRestin Domain protein	62.05
WBGene00003924	pas-3	Y110A7A.14	I	5105107	5106204	pas-3 encodes a proteasome subunit alpha type-4 that affects embryonic viability, growth, fertility, and locomotion.	61.95
WBGene00001502	ftt-2	F52D10.3	X	11603707	11605412	ftt-2 encodes a 14-3-3 protein; FTT-2 is required for regulating the localization of the product of YAP-1, a Yes-associated protein (Yap) homolog, between the cytoplasm and the nucleus.	61.85
WBGene00003766	nlp-28	B0213.3	V	3987900	3988314	nlp-28 encodes a neuropeptide-like protein.	61.75
WBGene00022783	tomm-7	ZK652.2	III	7859610	7860159	tomm-7 encodes the C. elegans member of the Tom7 family of mitochondrial import proteins; TOMM-7 activity is required for normal mitochondrial morphology.	61.56
WBGene00044445	C02F5.14	C02F5.14	III	8234523	8235529	not known	61.54
WBGene00021406	frm-5.2	Y38C1AB.4	IV	695	14926	frm-5.2 is an ortholog of human FRMPD2 (FERM and PDZ domain containing 2).FERM domain (protein4.1-ezrin-radixin-moesin) family	61.53
WBGene00013081	Y51A2D.14	Y51A2D.14	V	18582658	18582952	not known	61.42
WBGene00020389	T10B5.3	T10B5.3	V	1864181	1868567	T10B5.3 is an ortholog of human WDR43 (WD repeat domain 43); T10B5.3 is involved in embryo development, gamete generation and locomotion.not known	61.38
WBGene00001071	dpy-9	T21D12.2	IV	257382	259204	dpy-9 encodes a cuticular collagen family member with similarity to human collagen alpha 5, type IV, and affects body length.	61.15
WBGene00018756	F53C3.13	F53C3.13	II	3919794	3927982	F53C3.13 is an ortholog of human PPAP2B (phosphatidic acid phosphatase type 2B), PPAP2C (phosphatidic acid phosphatase type 2C) and PPAP2A (phosphatidic acid phosphatase type 2A); F53C3.13 is predicted to have catalytic activity, based on protein domain information.not known	60.87
WBGene00017463	F14D12.1	F14D12.1	X	5603766	5609211	F14D12.1 is an ortholog of human DOK7 (docking protein 7).not known	60.57
WBGene00004219	ptr-4	C45B2.7	X	6060757	6065986	ptr-4 encodes a nematode-specific member of the sterol sensing domain (SSD) proteins, distantly paralogous to Drosophila PATCHED (PTC) and human PTCH (OMIM:601309, mutated in basal cell nevus syndrome); PTR-4 is strongly required for normal molting from L4 to adult stages male tail development (a role conserved in C. briggsae); PTR-4 is also required for normal endocytosis of yolk by oocytes, adu…	60.3
WBGene00001038	dnj-20	T15H9.7	II	9617486	9624176	dnj-20 is an ortholog of human DNAJB11 (DnaJ (Hsp40) B11); dnj-20 is predicted to have unfolded protein binding activity, based on protein domain information.DNaJ domain (prokaryotic heat shock protein)	60.27
WBGene00013723	Y106G6H.13	Y106G6H.13	I	10471214	10471959	not known	60.26
WBGene00010326	F59C6.5	F59C6.5	I	10519360	10520766	F59C6.5 is an ortholog of human NDUFB10 (NADH dehydrogenase (ubiquinone) 1 beta subcomplex, 10); F59C6.5 is involved in determination of adult lifespan, embryo development, lipid storage, nematode larval development and reproduction.not known	59.95
WBGene00012868	tbc-9	Y45F10A.6	IV	13476935	13502852	tbc-9 is an ortholog of human TBC1D8 (TBC1 domain 8 (with GRAM domain)), TBC1D9 (TBC1 domain 9 (with GRAM domain)), TBC1D8B (TBC1 domain 8B (with GRAM domain)) and TBC1D9B (TBC1 domain 9B (with GRAM domain)).TBC (Tre-2/Bub2/Cdc16) domain family	59.94
WBGene00004320	rbx-1	ZK287.5	V	9689682	9690615	The rbx-1 gene encodes an ortholog of the mammalian RING box protein RBX1 (or ROC1), which interacts with several cullins and is a subunit of both the von Hippel-Lindau (VHL) tumor suppressor complex and of the SCF ubiquitin-ligase (E3) complex.	59.92
WBGene00018269	acs-11	F41C3.3	II	4742128	4745281	acs-11 is an ortholog of human ACSF3 (acyl-CoA synthetase family member 3); acs-11 is predicted to have catalytic activity, based on protein domain information.fatty Acid CoA Synthetase family	59.78
WBGene00009778	F46C5.1	F46C5.1	II	8820199	8821200	not known	59.61
WBGene00017307	F09F9.2	F09F9.2	X	4110433	4111467	not known	59.42
WBGene00008683	repo-1	F11A10.2	IV	12084478	12085317	repo-1 is an ortholog of human SF3A2 (splicing factor 3a, subunit 2); repo-1 is involved in embryo development, germ cell development, hermaphrodite genitalia development, locomotion, nematode larval development, oviposition, receptor-mediated endocytosis and striated muscle myosin thick filament assembly; repo-1 is predicted to have nucleic acid binding activity and zinc ion binding activity, ba…	59.15
WBGene00021876	Y54G2A.11	Y54G2A.11	IV	2765731	2771790	not known	59.05
WBGene00002783	let-607	F57B10.1	I	6574004	6585175	let-607 encodes an ortholog of the Cyclic AMP-responsive Element-Binding (CREB) family of transcription factors.	58.87
WBGene00001955	hlh-11	F58A4.7	III	9622147	9626537	hlh-11 is an ortholog of human TFAP4 (transcription factor AP-4 (activating enhancer binding protein 4)); hlh-11 is involved in engulfment of apoptotic cell; hlh-11 is predicted to have protein dimerization activity, based on protein domain information.Helix Loop Helix	58.84
WBGene00011128	R07H5.8	R07H5.8	IV	11209301	11210831	R07H5.8 is an ortholog of human ADK (adenosine kinase); R07H5.8 is involved in nematode larval development, receptor-mediated endocytosis, reproduction and secretion by cell; R07H5.8 is predicted to have adenosine kinase activity, based on protein domain information.not known	58.77
WBGene00011831	T19B10.2	T19B10.2	V	11221302	11222834	T19B10.2 is involved in determination of adult lifespan, locomotion, the molting cycle, nematode larval development and reproduction.not known	58.76
WBGene00001493	frm-7	C51F7.1	V	12302484	12306972	frm-7 is an ortholog of human FRMD1 (FERM domain containing 1).FERM domain (protein4.1-ezrin-radixin-moesin) family	58.75
WBGene00000776	cpl-1	T03E6.7	V	16592571	16595346	cpl-1 encodes a member of the cathepsin L-like cysteine protease family required for embryonic viability and normal growth; expressed in eggshells and throughout early embryos, accumulates in intestinal cells during late embryogenesis, and expressed in the cuticle, gonad, and pharynx later in development.	58.64
WBGene00008712	F11E6.9	F11E6.9	IV	17474256	17475382	not known	58.46
WBGene00018307	dyla-1	F41G4.1	X	16841105	16842975	dyla-1 is an ortholog of human DNALI1 (dynein, axonemal, light intermediate chain 1).DYnein Light chain, Axonemal p28 type	58.46
WBGene00010896	M28.5	M28.5	II	10658021	10658847	M28.5 is an ortholog of human NHP2L1 (NHP2 non-histone chromosome protein 2-like 1 (S. cerevisiae)); M28.5 is involved in body morphogenesis, embryo development, nematode larval development, receptor-mediated endocytosis and reproduction; M28.5 is predicted to have RNA binding activity, based on protein domain information.not known	58.41
WBGene00010583	K05C4.7	K05C4.7	I	14737614	14738795	K05C4.7 is an ortholog of human ARMC1 (armadillo repeat containing 1).not known	58.35
WBGene00017567	F18E3.11	F18E3.11	V	7413437	7413840	not known	58.33
WBGene00012326	W07E11.1	W07E11.1	X	10084667	10104121	W07E11.1 is involved in embryo development and nematode larval development; W07E11.1 is predicted to have FMN binding activity, flavin adenine dinucleotide binding activity, glutamate synthase (NADH) activity, iron ion binding activity, and iron-sulfur cluster binding activity, based on protein domain information.not known	57.38
WBGene00004736	sca-1	K11D9.2	III	10811906	10816844	The sca-1 gene encodes a sarco-endoplasmic reticulum Ca[2+] ATPase homolog that is required for development and muscle function; sca-1 is also a ortholog of human ATP2A1 (OMIM:108730), which when mutated leads to Darier-White disease (OMIM:124200).	57.28
WBGene00018519	F46H5.3	F46H5.3	X	7230330	7238662	F46H5.3 is an ortholog of human CKB (creatine kinase, brain), CKMT2 (creatine kinase, mitochondrial 2 (sarcomeric)), CKM (creatine kinase, muscle) and CKMT1B (creatine kinase, mitochondrial 1B); F46H5.3 is predicted to have kinase activity, based on protein domain information.not known	57.11
WBGene00004995	spp-10	C28C12.7	IV	8477182	8480639	spp-10 encodes two protein isoforms that are orthologous to the human gene PROSAPOSIN (PSAP; OMIM:176801, mutated in Gaucher disease and metachromatic leukodystrophy); SPP-10A and -10B are predicted to have 3 and 4 embedded saposin sequences, that are likely to be split into individual saposin peptides by proteolysis; in mammals, saposins activate the enzymes sphingomyelinphosphodiesterase and be…	56.83
WBGene00017390	F12A10.1	F12A10.1	II	5496626	5497043	not known	56.79
WBGene00007734	C25G4.7	C25G4.7	IV	12456913	12458561	not known	56.79
WBGene00010484	dph-3	K01H12.1	IV	9706950	9707765	dph-3 encodes a small protein conserved in diverse eukaryotes, with a CSL motif (a probable zinc finger, sometimes found associated with the N-terminal domain of DnaJ protein); DPH-3 is probably a small subunit or ancillary protein of RNA polymerase II Elongator or of a hypothetical diphthamide synthase complex; DPH-3 is orthologous to mammalian DESR1 (diphtheria toxin and Pseudomonas exotoxin A …	56.76
WBGene00004382	rnh-1.0	F59A6.6	II	4995551	4998033	rnh-1.0 is one of four C. elegans genes that can encode an RNase H ribonuclease; when expressed in vitro, RNH-1.0 isoforms exhibit RNase H activity; rnh-1.0 transcripts are expressed throughout development.	56.62
WBGene00022033	Y65B4BL.1	Y65B4BL.1	I	530969	532852	not known	56.56
WBGene00006779	unc-43	K11E8.1	IV	10324317	10350217	unc-43 encodes the C. elegans ortholog of type II calcium/calmodulin-dependent protein kinase (CaMKII); unc-43 activity is required for a number of processes, including locomotion, neuronal cell fate specification and regulation of synaptic density, egg laying, defecation, and meiotic maturation; in regulating some of these processes, unc-43 acts in concert with MAPKKK and G protein signaling pat…	56.34
WBGene00013311	sec-61	Y57G11C.15	IV	14822532	14825178	sec-61 is an ortholog of human SEC61A1 (Sec61 alpha 1 subunit (S. cerevisiae)) and SEC61A2 (Sec61 alpha 2 subunit (S. cerevisiae)); sec-61 is involved in apoptotic process, embryo development and reproduction.yeast SEC homolog	56.02
WBGene00001694	grd-5	F41E6.2	V	8619032	8619869	grd-5 encodes a hedgehog-like protein, with an N-terminal signal sequence and a C-terminal Ground domain; GRD-5 is expressed in adult anterior and posterior seam cells, overlapping GRD-3 expression; the Ground domain is predicted to form a cysteine-crosslinked protein involved in intercellular signalling, and it has subtle similarity to the N-terminal Hedge domain of HEDGEHOG proteins; GRD-5 is w…	55.56
WBGene00004025	phy-2	F35G2.4	IV	12211095	12215987	phy-2 encodes a catalytic alpha subunit of collagen prolyl 4-hydroxylase (P4H) orthologous to human P4H alpha (II) isoform (OMIM: 600608); phy-2 is responsible for hydroxylation of cuticle collagen; loss-of-function mutations result in phenotypically wild-type animals, however phy-1; phy-2 double mutants arrest as embryos and larvae, suggesting that the PHY-1 and PHY-2 P2H alpha subunits function…	55.26
WBGene00012443	Y15E3A.4	Y15E3A.4	X	15330964	15333959	Y15E3A.4 is an ortholog of human SLC37A1 (solute carrier family 37 (glucose-6-phosphate transporter), member 1), SLC37A2 (solute carrier family 37 (glucose-6-phosphate transporter), member 2), SLC37A3 (solute carrier family 37, member 3), SLC17A4 (solute carrier family 17, member 4), SLC17A1 (solute carrier family 17 (organic anion transporter), member 1), SLC17A3 (solute carrier family 17 (organ…	55.21
WBGene00006742	unc-2	T02C5.5	X	2710920	2748114	unc-2 encodes a calcium channel alpha subunit similar to the human P/Q-type calcium channel, CACNA1A; unc-2 is required for desensitization to dopamine, normal movement, normally low sensitivity of whole animals to serotonin, and neuronal migrations; unc-2 interacts with the TGF beta pathway to regulate movement, and maintain normal serotonin levels; unc-2/TGF beta pathway is also required for th…	55.03
WBGene00077526	C25A1.16	C25A1.16	I	10179018	10179749	C25A1.16 is involved in embryo development, gonad development and reproduction.not known	54.72
WBGene00013238	trap-4	Y56A3A.21	III	11920716	11921618	trap-4 is an ortholog of human SSR4 (signal sequence receptor, delta); trap-4 is involved in locomotion.TRanslocon-Associated Protein	54.41
WBGene00006727	ubq-1	F25B5.4	III	5940244	5943838	ubq-1 is an ortholog of human UBC (ubiquitin C); ubq-1 is involved in apoptotic process, embryo development, nematode larval development, protein catabolic process and reproduction.UBiQuitin	54.3
WBGene00022219	Y73B3A.18	Y73B3A.18	X	48483	60774	Y73B3A.18 is an ortholog of human RPL7A (ribosomal protein L7a); Y73B3A.18 is involved in embryo development, hermaphrodite genitalia development, nematode larval development and reproduction.not known	54.19
WBGene00019294	K02A6.3	K02A6.3	X	8228068	8231931	This gene encodes a protein containing an F-box, a motif predicted to mediate protein-protein interactions either with homologs of yeast Skp-1p or with other proteins.	54.15
WBGene00018862	wago-2	F55A12.1	I	5368478	5372643	wago-2 is an ortholog of human AGO1 (argonaute RISC catalytic component 1), AGO4 (argonaute RISC catalytic component 4), AGO3 (argonaute RISC catalytic component 3) and AGO2 (argonaute RISC catalytic component 2); wago-2 is involved in embryo development and reproduction; wago-2 is predicted to have nucleic acid binding activity, based on protein domain information.Worm ArGOnaute protein	53.98
WBGene00045272	F59C12.4	F59C12.4	X	16602445	16602717	not known	53.82
WBGene00006921	vha-12	F20B6.2	X	4191094	4193135	vha-12 encodes an ortholog of subunit B of the cytoplasmic (V1) domain of vacuolar proton-translocating ATPase (V-ATPase); VHA-12 is orthologous to human ATP6V1B1 (OMIM:192132, mutated in distal renal tubular acidosis with progressive sensorineural deafness) and ATP6V1B2 (OMIM:606939); VHA-12 and TAG-300/Y110A7A.12 are co-orthologs; VHA-17, like VHA-1 and VHA-12, antagonizes EFF-1-mediated cell f…	53.67
WBGene00000869	cyc-1	C54G4.8	I	8022685	8024422	cyc-1 encodes a component of complex III ( cytochrome c reductase) required for normal ATP production; reduction of ATP production by cyc-1(RNAi) decreases growth rate and body size, slows behavior, and increases lifespan; cyc-1 encodes a protein predicted by Eisenberg and coworkers, with 52% accuracy, to be mitochondrial	53.44
WBGene00010539	ttr-2	K03H1.4	III	9927732	9929007	K03H1.4 encodes a protein containing a predicted signal sequence followed by a transthyretin-like domain; the product of K03H1.4 belongs to a family of apparently nematode-specific proteins whose function is not yet known.	53.42
WBGene00017483	lgc-22	F15E6.2	IV	4301308	4304460	lgc-22 is predicted to have extracellular ligand-gated ion channel activity, based on protein domain information.Ligand-Gated ion Channel	53.24
WBGene00020604	T20B12.7	T20B12.7	III	7377851	7379045	T20B12.7 is an ortholog of human CIAPIN1 (cytokine induced apoptosis inhibitor 1); T20B12.7 is involved in embryo development, gamete generation, nematode larval development and receptor-mediated endocytosis; T20B12.7 is predicted to have iron-sulfur cluster binding activity, based on protein domain information.not known	53.21
WBGene00008414	D2030.4	D2030.4	I	7580937	7581628	D2030.4 encodes the C. elegans ortholog of the NDUFB7/B18 subunit of the mitochondrial NADH dehydrogenase (ubiquinone) complex (complex I).	53.18
WBGene00010351	cbd-1	H02I12.1	IV	11372991	11377600	cbd-1 encodes a large (1319-residue) protein with 12 chitin-binding peritrophin-A domains; cbd-1(RNAi) animals have an osmotically-sensitive embryonic lethal phenotype, perhaps because of defects in chitin and eggshell synthesis; like CEJ-1 and CPG-2, CBD-1 may participate in eggshell synthesis and early embryonic development; CBD-1 s multiple peritrophin-A domains might enable mechanical cross-l…	53.1
WBGene00011304	mnk-1	R166.5	II	10544210	10555044	mnk-1 encodes the C. elegans ortholog of the Mnk MAP kinase-interacting kinase	52.95
WBGene00001393	fat-1	Y67H2A.8	IV	13315644	13318783	fat-1 encodes an omega-3 fatty acyl desaturase that acts on substrates of 16-20 carbons with a preference for omega-6 fatty acids; FAT-1 dehydrogenates its substrates 3 carbons from the methyl terminus; FAT-1 is required in vivo for n3 polyunsaturated fatty acid (PUFA) synthesis; the fatty acids of fat-1(wa9) mutants consist of 20% arachidonic acid (20:4n6), instead of the 20% eicosapentaenoic ac…	52.93
WBGene00004143	pqn-59	R119.4	I	379073	381902	pqn-59 encodes a protein containing a glutamine/asparagine (Q/N)-rich domain and similarity to the vertebrate ubiquitin-associated proteins UBAP2 and UBAP2L; microarray experiments indicate that pqn-59 is expressed maternally and embryonically and in situ hybridization studies show that pqn-59 mRNA exhibits strong germline expression; loss of pqn-59 activity via RNAi in a wild-type background res…	52.73
WBGene00002265	lec-2	F52H3.7	II	10009606	10016060	lec-2 encodes a tandem repeat type galectin (beta-galactosyl-binding lectin) containing two, tandemly arranged carbohydrate recognition domains; by homology, LEC-2 may play roles in cell adhesion and aggregation, proliferation, or programmed cell death.	52.67
WBGene00020181	T02H6.11	T02H6.11	II	700474	701137	T02H6.11 is an ortholog of human UQCRB (ubiquinol-cytochrome c reductase binding protein); T02H6.11 is involved in apoptotic process, body morphogenesis, determination of adult lifespan, embryo development, nematode larval development, oogenesis and positive regulation of growth.not known	52.55
WBGene00007474	C08H9.15	C08H9.15	II	9881193	9882532	not known	52.41
WBGene00194700	B0025.5	B0025.5	I	6024151	6024955	B0025.5 is involved in embryo development and oviposition.not known	52.38
WBGene00019212	H19M22.3	H19M22.3	III	2636405	2642848	H19M22.3 is an ortholog of human MMP1 (matrix metallopeptidase 1), MMP2 (matrix metallopeptidase 2), MMP9 (matrix metallopeptidase 9), MMP8 (matrix metallopeptidase 8), MMP7 (matrix metallopeptidase 7), MMP20 (matrix metallopeptidase 20), MMP27 (matrix metallopeptidase 27), MMP13 (matrix metallopeptidase 13), MMP3 (matrix metallopeptidase 3), MMP10 (matrix metallopeptidase 10), MMP12 (matrix meta…	52.38
WBGene00010435	JC8.2	JC8.2	IV	13232943	13236585	JC8.2 is an ortholog of human PWP1 (PWP1 (S. cerevisiae)).not known	52.22
WBGene00004503	rpt-3	F23F12.6	III	6489795	6491284	rpt-3 encodes a triple A ATPase subunit of the 26S proteasome s 19S regulatory particle (RP) base subcomplex; RPT-3 is required for embryonic, larval, and germline development and by homology, is predicted to function in unfolding protein substrates and translocating them into the core proteolytic particle (CP) of the proteasome.	52.13
WBGene00010760	K10H10.4	K10H10.4	II	14500484	14501663	not known	52.12
WBGene00175027	W02F12.8	W02F12.8	V	6692247	6694723	not known	52.12
WBGene00009947	F52H3.5	F52H3.5	II	10030206	10030970	F52H3.5 is an ortholog of human TTC36 (tetratricopeptide repeat domain 36).not known	51.77
WBGene00001854	hil-3	F22F1.1	X	8159154	8160086	hil-3 is an ortholog of human H1F0 (H1 histone 0), HIST1H1E (histone cluster 1, H1e), HIST1H1D (histone cluster 1, H1d), HIST1H1B (histone cluster 1, H1b), HIST1H1C (histone cluster 1, H1c), HIST1H1A (histone cluster 1, H1a) and HIST1H1T (histone cluster 1, H1t); hil-3 is predicted to have DNA binding activity, based on protein domain information.HIstone H1 Like	51.25
WBGene00000753	col-180	C44C10.1	X	11711311	11712280	col-180 is an ortholog of human MARCO (macrophage receptor with collagenous structure); col-180 is a structural constituent of cuticle, based on protein domain information.COLlagen	51.24
WBGene00017970	F32A5.4	F32A5.4	II	7228784	7230615	not known	51.08
WBGene00006450	tag-77	C28C12.10	IV	8503493	8510511	tag-77 is an ortholog of human FGD2 (FYVE, RhoGEF and PH domain containing 2), FGD4 (FYVE, RhoGEF and PH domain containing 4), FGD1 (FYVE, RhoGEF and PH domain containing 1) and FGD3 (FYVE, RhoGEF and PH domain containing 3); tag-77 is involved in reproduction; tag-77 is predicted to have Rho guanyl-nucleotide exchange factor activity and metal ion binding activity, based on protein domain inform…	51
WBGene00011753	T13F3.6	T13F3.6	V	16270216	16271221	not known	51
WBGene00022611	ZC449.1	ZC449.1	X	5024420	5028138	not known	50.93
WBGene00001395	fat-3	W08D2.4	IV	9803026	9806121	fat-3 encodes a delta-6 fatty acid desaturase ( linoleoyl-CoA desaturase ) containing an N-terminal cytochrome b5 domain that is orthologous to the vertebrate fatty acid desaturases (FADS); FAT-3 expressed in yeast uses linoleic and alpha-linolenic acid as substrates; FAT-3 is absolutely required in vivo for synthesis of delta-6 fatty acids, and also required for fully normal synthesis of C20 fat…	50.86
WBGene00000214	asp-1	Y39B6A.20	V	19049123	19050825	asp-1 encodes a homolog of cathepsin D aspartic protease; it is transcribed exclusively in intestinal cells of the late embryo and early larvae and is not observed in older larvae or adults; ASP-1 is dispensable for neuronal degeneration.	50.8
WBGene00003068	lrk-1	T27C10.6	I	10879766	10894237	lrk-1 encodes the sole C. elegans homolog of the leucine-rich repeat kinases, LRRK1 and the familial Parkinsonism gene PARK8/LRRK2; in C. elegans, lrk-1 is required for polarized localization of synaptic vesicle proteins to presynaptic regions; LRK-1 functions antagonistically to PINK-1 to regulate oxidative and endoplasmic reticulum stress response as well as neurite outgrowth; LRK-1 is widely e…	50.69
WBGene00016403	grsp-3	C34D4.11	IV	7130701	7131856	Glycine Rich Secreted Protein	50.63
WBGene00020097	larp-1	R144.7	III	5008948	5017697	larp-1 encodes an La-related protein containing an La RNA-binding motif and a conserved LARP1 domain; loss of larp-1 activity results in defective oogenesis, which is suppressed by loss of function mutations in Ras-MAPK signaling components, suggesting that in the germline, LARP-1 functions to negatively regulate Ras-MAPK pathway activity; as LARP-1 binds RNA homopolymers in vitro and larp-1 muta…	50.6
WBGene00004302	ran-1	K01G5.4	III	10746341	10747728	ran-1 encodes the C. elegans Ran GTPase ortholog; ran-1 activity is essential for proper mitotic spindle formation, effective connection between centrosomes and the male pronucleus, nuclear envelope assembly after cell division, and oocyte meiotic maturation; in regulating nuclear envelope dynamics, ran-1 appears to function upstream of MEL-28 by regulating its localization to the nuclear periphe…	50.52
WBGene00000626	col-49	K09H9.3	I	3137188	3138446	col-49 encodes a cuticle collagen.	50.33
WBGene00001008	dlk-1	F33E2.2	I	12565799	12572801	dlk-1 encodes a mitogen-activated protein kinase kinase kinase (MAPKKK) that is the C. elegans ortholog of the dual-leucine zipper MAPKKK; in C. elegans, dlk-1 functions with mkk-4 and pmk-3 in a MAPK signaling pathway that regulates presynaptic development; dlk-1 is also essential for neuron regeneration; DLK-1 abundance is negatively regulated by the RPM-1 E3 ubiquitin ligase which can stimulat…	50.26
WBGene00009049	F22B8.7	F22B8.7	V	16095224	16097320	F22B8.7 is an ortholog of human MARC1 (mitochondrial amidoxime reducing component 1) and MARC2 (mitochondrial amidoxime reducing component 2); F22B8.7 is involved in regulation of cullin deneddylation; F22B8.7 is predicted to have catalytic activity, molybdenum ion binding activity, and pyridoxal phosphate binding activity, based on protein domain information; F22B8.7 is localized to the cytoplas…	50.17
WBGene00000757	col-184	F15A2.1	X	13469388	13470471	col-184 is an ortholog of human SFTPD (surfactant protein D); col-184 is involved in embryo development; col-184 is a structural constituent of cuticle, based on protein domain information.COLlagen	49.95
WBGene00018900	rod-1	F55G1.4	IV	7478452	7485519	rod-1 encodes a novel protein that is orthologous to the Drosophila Rough Deal and mammalian KNTC1 kinetochore components; in C. elegans, ROD-1 functions as part of the RZZ (Rod/Zw10/Zwilch) complex that regulates microtubule attachment to the kinetochores; ROD-1 physically interacts with, and negatively regulates activity of, NDC-80, a member of the NDC80 complex that mediates end-coupled microt…	49.8
WBGene00000181	ard-1	F01G4.2	IV	11131279	11133785	ard-1 encodes a homolog of mammalian 3-hydroxyacyl-CoA dehydrogenase (HADH II)/amyloid-beta binding alcohol dehydrogenase (ABAD) that is predicted to be mitochondrial.	49.78
WBGene00001069	dpy-7	F46C8.6	X	7536460	7537792	dpy-7 encodes a cuticular collagen; DPY-7 functions as a structural constituent of the extracellular cuticle whose activity is required for normal cuticular morphology and hence, proper body form.	49.45
WBGene00021236	pud-1.2	Y19D10B.7	V	2322038	2322566	PUD-1.2, along with PUD-1.1, encodes a protein (CE25224) of unknown function; the PUD-1.2/PUD-1.1 proteins are present at significantly higher levels in daf-2 mutant vs. wild-type adults during a temperature shift from 15 to 25 degrees C; pud-1.2(RNAi) animals have no obvious mutant phenotype (i. e., they have no obvious defect in fertility or germline maintenance); the PUD-1.2/PUD-1.1 proteins b…	49.37
WBGene00020131	gcy-28	T01A4.1	I	4481238	4508930	gcy-28 encodes a membrane-bound guanylyl cyclase with an extracellular ligand binding domain, a transmembrane domain, and a guanylyl cyclase domain; GCY-28 regulates odor preferences in AWC sensory neurons; gcy-28 regulates the sensory integration in the nervous system and that function of gcy-28 at adulthood is sufficient for normal sensory integration; GCY-28 in AIA interneurons is important fo…	49.35
WBGene00017499	pud-1.1	F15E11.13	V	2330429	2330930	pud-1.1, along with pud-1.2, encodes a protein (CE25224) of unknown function; the PUD-1.1/PUD-1.2 proteins are present at significantly higher levels in daf-2 mutant vs. wild-type adults during a temperature shift from 15 to 25 degrees C; pud-1.1(RNAi) animals have no obvious mutant phenotype (i. e., they have no obvious defect in fertility or germline maintenance); the PUD-1.1/PUD-1.2 proteins b…	49.25
WBGene00000683	col-109	Y38C1BA.3	IV	1817045	1820253	col-109 encodes a cuticular collagen; loss of col-109 via large-scale RNAi screens results in no obvious defects.	49.12
WBGene00016496	C37C3.2	C37C3.2	V	7854993	7857937	C37C3.2 encodes the C. elegans ortholog of translation initiation factor 5 (eIF5); by homology to budding yeast, the products of C37C3.2 are predicted to function during translation initiation as GTPase activators to stimulate GTP hydrolysis by eIF2-GTP-Met-tRNAi; C37C3.2 is an essential gene, with loss of C37C3.2 activity via RNAi resulting in maternal sterility, as well as slow growth and embry…	49.06
WBGene00021068	W06H8.6	W06H8.6	V	6224045	6227010	not known	48.95
WBGene00012186	mlt-11	W01F3.3	V	20667211	20678540	mlt-11 encodes one of 13 C. elegans proteins related to the mammalian Tissue Factor Pathway Inhibitors (TFPIs), serine protease inhibitors that function in blood coagulation (OMIM:152310); in C. elegans, genetic analysis indicates that mlt-11 is required for proper molting and, likely, for proper spatial and/or temporal regulation of proteolysis during the molting cycle; a mlt-11::gfp promoter fu…	48.92
WBGene00007284	C03H12.1	C03H12.1	X	15689458	15696423	C03H12.1 is an ortholog of human TXNDC11 (thioredoxin domain containing 11).not known	48.92
WBGene00000215	asp-2	T18H9.2	V	9199680	9205128	asp-2 encodes aspartic protease.	48.89
WBGene00005009	spr-4	C09H6.1	I	8103601	8109227	spr-4 is an ortholog of human ZNF142 (zinc finger protein 142), PRDM15 (PR domain containing 15), E4F1 (E4F transcription factor 1), ZNF711 (zinc finger protein 711), ZFX (zinc finger protein, X-linked), ZNF22 (zinc finger protein 22), ZSCAN20 (zinc finger and SCAN domain containing 20), ZNF691 (zinc finger protein 691), ZNF419 (zinc finger protein 419), ZNF552 (zinc finger protein 552), ZNF773 (…	48.53
WBGene00001699	grd-10	F09D12.1	IV	3441091	3441788	grd-10 encodes a hedgehog-like protein, with an N-terminal signal sequence and a C-terminal Ground domain; GRD-10 is expressed in seam cells; the Ground domain is predicted to form a cysteine-crosslinked protein involved in intercellular signalling, and it has subtle similarity to the N-terminal Hedge domain of HEDGEHOG proteins; GRD-10 is weakly required for normal molting; GRD-10 is also requir…	48.23
WBGene00020285	T06A10.2	T06A10.2	IV	16895739	16895961	T06A10.2 is involved in embryo development.not known	48.09
WBGene00013544	Y75B8A.7	Y75B8A.7	III	12152899	12159657	Y75B8A.7 is an ortholog of human MPHOSPH10 (M-phase phosphoprotein 10 (U3 small nucleolar ribonucleoprotein)); Y75B8A.7 is involved in hermaphrodite genitalia development, nematode larval development, receptor-mediated endocytosis and reproduction.not known	47.93
WBGene00012648	Y39A1A.9	Y39A1A.9	III	10630078	10633501	Y39A1A.9 is an ortholog of human C17orf104 (chromosome 17 open reading frame 104).not known	47.72
WBGene00016596	C42D4.3	C42D4.3	IV	7179239	7180414	C42D4.3 is an ortholog of human FAM46C (family with sequence similarity 46, member C), FAM46D (family with sequence similarity 46, member D), FAM46B (family with sequence similarity 46, member B) and FAM46A (family with sequence similarity 46, member A).not known	47.67
WBGene00004152	pqn-70	T19B10.4	V	11226314	11228703	The protein product of this gene is predicted to contain a glutamine/asparagine (Q/N)-rich ( prion ) domain, by the algorithm of Michelitsch and Weissman (as of the WS77 release of WormBase, i.e., in wormpep77).	47.59
WBGene00022146	Y71G12B.6	Y71G12B.6	I	1793254	1796425	Y71G12B.6 is involved in embryo development; Y71G12B.6 is predicted to have catalytic activity and coenzyme binding activity, based on protein domain information.not known	47.57
WBGene00020093	R144.3	R144.3	III	5022047	5023200	R144.3 is an ortholog of human COQ10B (coenzyme Q10 B (S. cerevisiae)) and COQ10A (coenzyme Q10 A (S. cerevisiae)); R144.3 is involved in body morphogenesis, embryo development and nematode larval development.not known	47.39
WBGene00016797	C50A2.3	C50A2.3	IV	1145678	1158028	not known	47.32
WBGene00020931	cytb-5.2	W02D3.1	I	6741276	6741877	cytb-5.2 is an ortholog of human CYB5A (cytochrome b5 type A (microsomal)) and CYB5B (cytochrome b5 type B (outer mitochondrial membrane)); cytb-5.2 is involved in embryo development and nematode larval development.YTochrome B	47.26
WBGene00018043	F35D11.1	F35D11.1	II	4627025	4627805	not known	47.25
WBGene00014016	ZK632.9	ZK632.9	III	9824873	9825445	ZK632.9 is involved in negative regulation of vulval development and reproduction.not known	47.22
WBGene00018656	F49H12.5	F49H12.5	X	2074448	2075944	F49H12.5 is an ortholog of human AGR3 (anterior gradient 3), AGR2 (anterior gradient 2) and TXNDC12 (thioredoxin domain containing 12 (endoplasmic reticulum)).not known	47.12
WBGene00010639	K07F5.15	K07F5.15	IV	9865076	9866163	The K07F5.15 gene encodes a small protein that is of ancient origin, and thus is presumably important to eukaryotic life; it is homologous to YNL024C-A (also known as NNL005C) in S. cerevisiae, and has homologs in Drosophila, mammals, and Neurospora, most of which are also small (<100-residue) proteins.	47.08
WBGene00016162	crh-2	C27D6.4	II	5179038	5187569	crh-2 is an ortholog of human CREB3L2 (cAMP responsive element binding protein 3-like 2), CREB3L1 (cAMP responsive element binding protein 3-like 1), CREB3L4 (cAMP responsive element binding protein 3-like 4) and CREB3 (cAMP responsive element binding protein 3); crh-2 is predicted to have sequence-specific DNA binding activity and sequence-specific DNA binding transcription factor activity, base…	47.07
WBGene00013263	Y57A10A.23	Y57A10A.23	II	12240388	12242090	Y57A10A.23 is an ortholog of human AGR3 (anterior gradient 3), AGR2 (anterior gradient 2) and TXNDC12 (thioredoxin domain containing 12 (endoplasmic reticulum)).not known	46.96
WBGene00019272	H42K12.3	H42K12.3	X	1311605	1316636	not known	46.91
WBGene00015101	rpia-1	B0280.3	III	7123128	7124332	rpia-1 is an ortholog of human RPIA (ribose 5-phosphate isomerase A); rpia-1 is involved in lipid storage, locomotion and reproduction; rpia-1 is predicted to have ribose-5-phosphate isomerase activity, based on protein domain information.Ribose 5-Phosphate Isomerase A	46.86
WBGene00013577	Y76A2B.5	Y76A2B.5	III	13546887	13549020	Y76A2B.5 is an ortholog of human MMADHC (methylmalonic aciduria (cobalamin deficiency) cblD type, with homocystinuria); Y76A2B.5 is involved in cellular response to DNA damage stimulus.not known	46.62
WBGene00006918	vha-9	ZK970.4	II	10303007	10303715	vha-9 encodes an ortholog of subunit F of the cytoplasmic (V1) domain of vacuolar proton-translocating ATPase (V-ATPase); VHA-9 is a predicted cytosolic rotor (stalk) component.	46.6
WBGene00020904	T28F12.1	T28F12.1	V	4511977	4517342	not known	46.49
WBGene00018735	F53B1.2	F53B1.2	X	2108982	2111877	F53B1.2 is an ortholog of human SAMD8 (sterile alpha motif domain containing 8).not known	46.43
WBGene00018963	ucr-1	F56D2.1	III	5592135	5594785	ucr-1 is an ortholog of human PMPCB (peptidase (mitochondrial processing) beta) and UQCRC1 (ubiquinol-cytochrome c reductase core protein I); ucr-1 is involved in apoptotic process, determination of adult lifespan, embryo development, nematode larval development and oogenesis; ucr-1 is predicted to have catalytic activity and metal ion binding activity, based on protein domain information; ucr-1 …	46.21
WBGene00010041	F54C9.3	F54C9.3	II	8566520	8566857	not known	46.09
WBGene00008743	F13D12.9	F13D12.9	II	11707451	11709571	F13D12.9 is involved in lipid storage.not known	45.63
WBGene00009818	acbp-3	F47B10.7	X	10903278	10905150	acbp-3 encodes a highly conserved protein containing a functional acyl-CoA-binding binding domain required for protein stability and ligand binding; mutant contains approximately 30% fewer lipid droplets and 20% less triglycerides; loss of ACBP-3 results in 35-40% reduction in lipid chain unsaturation; ACBP-3::GFP is predominantly expressed in hypodermis, body wall muscles and pharynx.	45.51
WBGene00017342	F10D7.5	F10D7.5	X	17382994	17391561	F10D7.5 encodes an ortholog of Drosophila NEURALIZED, and thus may participate in GLP-1/LIN-12 signalling; the promoter or 5 protein-coding regions of F10D7.5 are bound by DAF-16 in vivo, and F10D7.5 expression drops by roughly one-half in daf-16(mu86) mutants.	45.32
WBGene00000639	col-63	ZK265.2	I	8243693	8244961	col-63 is an ortholog of human SFTPD (surfactant protein D), COL4A2 (collagen, type IV, alpha 2), COL11A1 (collagen, type XI, alpha 1), COL6A2 (collagen, type VI, alpha 2), COL11A2 (collagen, type XI, alpha 2), COL4A1 (collagen, type IV, alpha 1), COL4A5 (collagen, type IV, alpha 5), COL5A1 (collagen, type V, alpha 1), COL24A1 (collagen, type XXIV, alpha 1), COL6A1 (collagen, type VI, alpha 1), C…	45.26
WBGene00235268	Y54G2A.76	Y54G2A.76	IV	2809446	2812855	not known	45.06
WBGene00044643	H17B01.5	H17B01.5	II	1472912	1473560	not known	45
WBGene00000616	col-39	C09G5.4	II	10704903	10706020	col-39 encodes a collagen that is individually dispensable for viability and gross morphology in mass RNAi screens; the amino- and carboxyl-terminal cysteine-rich regions of COL-39 are most closely related to those of COL-8, COL-19, and COL-35.	44.93
WBGene00006702	ubc-3	Y71G12B.15	I	1698094	1701130	ubc-3 encodes an E2 ubiquitin-conjugating enzyme orthologous to Saccharomyces cerevisiae and human CDC34 (OMIM:603731) which are involved in regulating protein stability during G1 and G2 cell cycle phase transitions; by homology, UBC-3 is likely required for covalent attachment of ubiquitin to select target proteins to facilitate their degradation; however, as loss of UBC-3 activity via RNA-media…	44.91
WBGene00010794	dld-1	LLC1.3	IV	14464517	14469112	LLC1.3 is orthologous to the human gene DIHYDROLIPOAMIDE DEHYDROGENASE (DLD; OMIM:246900), which when mutated leads to dihydrolipoamide dehydrogenase deficiency.	44.84
WBGene00019017	F57F4.4	F57F4.4	V	6401369	6408783	F57F4.4 is involved in reproduction; F57F4.4 is localized to the membrane raft.not known	44.84
WBGene00011446	T04F8.8	T04F8.8	X	11647446	11648196	not known	44.82
WBGene00009724	F45D3.4	F45D3.4	V	12552211	12553229	not known	44.76
WBGene00001131	dys-1	F15D3.1	I	11526918	11557792	The dys-1 gene encodes an ortholog of human DMD, which when mutated leads to Duchenne muscular dystrophy (OMIM:310200).	44.67
WBGene00000224	atgp-1	F26D10.9	IV	17269342	17272184	atgp-1 encodes a predicted amino acid transporter glycoprotein subunit; when co-expressed in Xenopus oocytes with the AAT-1 or AAT-3 catalytic subunit, ATGP-1 is not able to facilitate amino acid uptake, even though ATGP-1 is able to covalently associate with AAT-1 or AAT-3 in the Xenopus expression system; however, when co-expressed with AAT-9, ATGP-1 is able to enhance the activity of this cata…	44.46
WBGene00017789	F25E5.8	F25E5.8	V	7435413	7436962	not known	44.32
WBGene00007196	B0513.4	B0513.4	IV	13880138	13881546	not known	44.29
WBGene00003497	mup-4	K07D8.1	III	7479681	7489075	The mup-4 gene encodes a novel transmembrane protein required for junctional attachments between hypodermis and muscle, and between the apical epithelial surface and the cuticular matrix.	44.28
WBGene00002023	hsp-25	C09B8.6	X	6034092	6039496	hsp-25 encodes a member of the small heat shock family of proteins; HSP-25 is expressed throughout development and in vitro, exhibits chaperone activity; HSP-25 localizes to: 1) dense bodies and M lines in body wall muscle, 2) the lining of the pharynx, and 3) to cell-cell junctions in the spermathecal wall; consistent with a role in myofibril organization, HSP-25 binds vinculin and alpha-actinin…	44.27
WBGene00017832	kbp-2	F26F4.13	III	4903173	4903886	kbp-2 is involved in embryo development, mitotic spindle organization and reproduction.KNL (kinetochore null) Binding Protein	44.24
WBGene00007024	plin-1	W01A8.1	I	7057170	7059349	plin-1 is involved in embryo development.PeriLIpiN homolog	44.17
WBGene00016172	C27H5.2	C27H5.2	II	7155631	7160938	not known	44.17
WBGene00021839	nduf-5	Y54E10BL.5	I	3001347	3002849	Y54E10BL.5 encodes the C. elegans ortholog of the NDUFS5/15 kDa subunit of the mitochondrial NADH dehydrogenase (ubiquinone) complex (complex I).	43.99
WBGene00004990	spp-5	T08A9.9	X	7319933	7320384	spp-5 encodes a caenopore, a saposin (B) domain-containing protein that is a member of the saposin-like protein (SAPLIP) superfamily containing mammalian NK-lysin and granulysin and the protozoan amoebapore-like proteins; SPP-5 exhibits pore-forming activity and functions as an effector of innate immunity, demonstrating antimicrobial activity against both Gram-positive and Gram-negative bacteria;…	43.9
WBGene00003803	rae-1	F10G8.3	I	10026188	10030059	rae-1 is an ortholog of human RAE1 (ribonucleic acid export 1); rae-1 is involved in embryo development, hermaphrodite genitalia development, locomotion, negative regulation of locomotion, receptor-mediated endocytosis and reproduction.RAE (Ribonucleic Acid Export factor) homolog	43.85
WBGene00013379	Y62E10A.13	Y62E10A.13	IV	13389157	13398799	Y62E10A.13 is an ortholog of human PSPH (phosphoserine phosphatase); Y62E10A.13 is predicted to have phosphoserine phosphatase activity, based on protein domain information.not known	43.83
WBGene00021095	mlt-8	W08F4.6	II	569269	572110	mlt-8 encodes a novel protein; during development, mlt-8 activity is required for molting; a mlt-8::gfp reporter is expressed in hypodermal cells and in a single posterior neuron.	43.77
WBGene00013580	Y79H2A.3	Y79H2A.3	III	12031523	12052303	The protein product of this gene is predicted to contain a glutamine/asparagine (Q/N)-rich ( prion ) domain, by the algorithm of Michelitsch and Weissman (as of the WS77 release of WormBase, i.e., in wormpep77).	43.72
WBGene00008859	F15D4.2	F15D4.2	II	13216092	13216765	F15D4.2 is an ortholog of human CAAP1 (caspase activity and apoptosis inhibitor 1).not known	43.45
WBGene00017312	pitr-5	F09G2.3	V	7184910	7188474	pitr-5 is an ortholog of human SLC20A1 (solute carrier family 20 (phosphate transporter), member 1) and SLC20A2 (solute carrier family 20 (phosphate transporter), member 2); pitr-5 is predicted to have inorganic phosphate transmembrane transporter activity, based on protein domain information.PIT (mammalian phosphate transporter) Related	43.42
WBGene00006331	sup-26	R10E4.2	III	4276219	4280217	sup-26 encodes an RRM domain-containing protein; SUP-26 functions in somatic sex determination via negative regulation of tra-2 translation; SUP-26 binds the tra-2 28-nucleotide repeat element known as the TRA-2/GLI element (TGE), which is located in tra-2 3 ;untranslated region (UTR); SUP-26 physically interacts with the poly(A)-binding protein PAB-1, suggesting that it may control tra-2 transla…	43.34
WBGene00019249	H28G03.1	H28G03.1	X	5216363	5219012	H28G03.1 is an ortholog of human HNRNPA1L2 (heterogeneous nuclear ribonucleoprotein A1-like 2), HNRNPA1 (heterogeneous nuclear ribonucleoprotein A1), HNRNPA3 (heterogeneous nuclear ribonucleoprotein A3), HNRNPA0 (heterogeneous nuclear ribonucleoprotein A0), HNRNPA2B1 (heterogeneous nuclear ribonucleoprotein A2/B1), RBMXL2 (RNA binding motif protein, X-linked-like 2), RBMY1J (RNA binding motif pro…	43.32
WBGene00000122	aly-3	M18.7	IV	12123155	12124810	aly-3 encodes an RRM motif-containing protein orthologous to human THOC4 (OMIM:604171), and paralogous to ALY-1 and ALY-2; by orthology, ALY-3 is thought to promote recruitment of mRNA export factor to mRNAs; however, ALY-3 has no grossly obvious function in four-way RNAi assays of ALY-1/-3 and W04D2.6, and aly-3(RNAi) had no obvious effect on nuclear retention of tra-2 mRNA in the absence of TRA…	43.31
WBGene00007192	B0491.5	B0491.5	II	11343716	11345743	B0491.5 is involved in body morphogenesis, embryo development, nematode larval development, positive regulation of growth and reproduction.not known	43.06
WBGene00001492	frm-5.1	Y38C1AB.8	IV	32953	48844	frm-5 encodes a protein that contains a FERM (Band 4.1-ezrin-radixin-moesin) domain near the center of the molecule and two C-terminal PDZ domains; by homology, FRM-5 is predicted to function as a membrane-cytoskeleton linker protein that plays a role in cell adhesion, migration, or organization of cell surface structures; the FRM-5 FERM and PDZ domains are most similar to those found in cytoplas…	43.03
WBGene00012097	abcf-2	T27E9.7	III	13457674	13462238	abcf-2 is an ortholog of human ABCF2 (ATP-binding cassette F (GCN20) 2); abcf-2 is predicted to have ATP binding activity and ATPase activity, based on protein domain information.ABC transporter, class F	42.99
WBGene00003903	pab-2	F18H3.3	X	13522279	13527415	pab-2 encodes a polyadenylate-binding protein 1 homolog with high similarity to human PABP 1.	42.73
WBGene00219208	B0365.9	B0365.9	V	13131926	13133535	not known	42.64
WBGene00004702	rsp-5	T28D9.2	II	6490158	6491337	rsp-5 encodes, along with rsp-4, one of two C. elegans orthologs of the vertebrate SC35 splicing factor and member of the SR protein family of nuclear phosphoproteins that are required for constitutive splicing and influence alternative splicing regulation.	42.43
WBGene00004980	spk-1	B0464.5	III	9456563	9462960	spk-1 encodes a serine/threonine kinase orthologous to the highly conserved serine/arginine-rich protein kinases (SRPKs) that phosphorylate SR proteins, essential components of the pre-mRNA splicing machinery; SPK-1, required for embryogenesis and germline development, can directly bind and phosphorylate RSP-3 (CeSF2/ASF), an SR splicing factor homolog; SPK-1 is expressed predominantly in the adu…	42.39
WBGene00015687	chdp-1	C10G11.7	I	6284973	6289340	chdp-1 is involved in reproduction.Calponin Homology Domain containing Protein	42.3
WBGene00019593	K09F6.10	K09F6.10	II	2287286	2288827	not known	42.17
WBGene00019521	dmd-7	K08B12.2	V	6239366	6252453	dmd-7 is an ortholog of human DMRT2 (doublesex and mab-3 related transcription factor 2), DMRT3 (doublesex and mab-3 related transcription factor 3), DMRT1 (doublesex and mab-3 related transcription factor 1), DMRTA1 (DMRT-like family A1), DMRTB1 (DMRT-like family B with proline-rich C-terminal, 1), DMRTC2 (DMRT-like family C2), DMRTC1 (DMRT-like family C1) and DMRTA2 (DMRT-like family A2); dmd-7…	42.14
WBGene00012840	grsp-1	Y43F8C.20	V	19610160	19612144	Glycine Rich Secreted Protein	42.02
WBGene00006941	wnk-1	C46C2.1	IV	9200116	9212232	wnk-1 is orthologous to the human gene PROTEIN KINASE, LYSINE-DEFICIENT 1 (PRKWNK1; OMIM:605232), which when mutated leads to pseudohypoaldosteronism type II.	41.83
WBGene00000976	dhs-13	F36H9.3	V	1765319	1771727	dhs-13 encodes a short-chain dehydrogenase that is a member of the short-chain dehydrogenase/reductase (SDR) family of enzymes; DHS-13 is predicted to be mitochondrial.	41.79
WBGene00004398	rol-8	ZK1290.3	II	7544106	7545332	rol-8 encodes a collagen that is enriched in dauer larvae; mutations cause adults to become left-handed rollers.	41.76
WBGene00002116	ins-33	W09C5.4	I	13637847	13639311	ins-33 encodes an insulin-like peptide of the insulin superfamily of proteins (OMIM:176730, 147440); INS-33 is one of 38 insulin-like peptides in C. elegans; loss of INS-33 function can result in embryonic lethality, slow growth, and lack of coordination; additionally, INS-33 appears to be a direct downstream target of LIN-14, a nuclear protein and key regulator of the temporal sequence of postem…	41.69
WBGene00008218	nasp-2	C50B6.2	V	13310184	13312260	nasp-2 is an ortholog of human NASP (nuclear autoantigenic sperm protein (histone-binding)); nasp-2 is involved in embryo development and locomotion.NASP (human Nuclear Autoantigenic Sperm Protein) homolog	41.65
WBGene00006794	unc-60	C38C3.5	V	1475072	1479582	unc-60 encodes two, tissue-specific isoforms of actin depolymerizing factor(ADF)/cofilin, actin-binding proteins that regulate actin filament dynamics; one UNC-60 isoform, UNC-60A, primarily binds G-actin, depolymerizes actin filaments, and inhibits actin polymerization; UNC-60A is essential during early embryonic development for polar body extrusion, cytokinesis, and embryonic patterning; UNC-60…	41.64
WBGene00015781	C14F11.6	C14F11.6	X	6238021	6239087	C14F11.6 is predicted to have dTDP-4-dehydrorhamnose 3,5-epimerase activity, based on protein domain information.not known	41.63
WBGene00006986	zip-1	Y75B8A.35	III	12335755	12345338	zip-1 encodes a protein with weak similarity to basic-leucine zipper-type transcription factors; ZIP-1 was identified in a screen for proteins able to bind a pharyngeal muscle-specific enhancer in the promoter of myo-2, which encodes a pharyngeal muscle-specific myosin; as loss of ZIP-1 activity via RNA-mediated interference (RNAi) does not result in any abnormalities, ZIP-1 may function redundan…	41.54
WBGene00001005	dlc-1	T26A5.9	III	6462905	6463801	dlc-1 encodes a dynein light chain 1, required for viability, that inhibits DHC-1 in vivo; DLC-1 is 92-95% identical to its orthologs human DYNLL1 (OMIM:601562) and DYNLL2 (OMIM:608942); DLC-1 is paralogous to DLC-2/-6; DLC-1 is expressed in adult body wall muscle, and in larval and adult pharynx, posterior intestine, and nervous system (e.g., ventral nerve cord, head neurons, and tail neurons); …	41.3
WBGene00021348	moag-4	Y37E3.4	I	2064952	2065481	moag-4 encodes a small protein that is evolutionarily highly conserved, containing a 4F5 domain predicted to have a helix-loop-helix secondary structure, moag-4 is orthologous to human SERF1A and SERF2 (OMIM: 603011, 605054); MOAG-4 is a general regulator of protein aggregation and proteotoxicity but it does not act on all disease-associated aggregation-prone proteins; MOAG-4 and human SERF prote…	41.28
WBGene00000734	col-161	C50B6.4	V	13317032	13318010	col-161 is an ortholog of human SFTPD (surfactant protein D); col-161 is a structural constituent of cuticle, based on protein domain information.COLlagen	41.26
WBGene00006811	unc-79	E03A3.6	III	4066717	4082795	unc-79 encodes a novel, conserved protein; unc-79 functions in a pathway with unc-77 and nca-2, which encode alpha-1 subunits of voltage-insensitive cation leak channels, to regulate locomotion and the response to specific volatile anesthetics; unc-79 exerts its effects on these processes, at least in part, by regulating the levels of UNC-77 and NCA-2 proteins; an unc-79::gfp reporter is expresse…	41.23
WBGene00000218	asp-5	F21F8.3	V	8272375	8274047	asp-5 is an ortholog of human NAPSA (napsin A aspartic peptidase), REN (renin) and CTSD (cathepsin D); asp-5 is involved in cell death and locomotion; asp-5 is predicted to have aspartic-type endopeptidase activity, based on protein domain information.ASpartyl Protease	41.2
WBGene00019007	F57B10.14	F57B10.14	I	6552833	6553379	F57B10.14 is an ortholog of human UQCR11 (ubiquinol-cytochrome c reductase, complex III subunit XI); F57B10.14 is involved in embryo development; F57B10.14 is predicted to have electron carrier activity and ubiquinol-cytochrome-c reductase activity, based on protein domain information; F57B10.14 is localized to the mitochondrion.not known	41.13
WBGene00008496	F01D5.6	F01D5.6	II	14006511	14008576	not known	41.05
WBGene00000083	adt-2	F08C6.1	X	7585587	7595489	adt-2 encodes a member of the ADAMTS (a disintegrin and metalloprotease with thrombospodin motif) family of secreated metalloproteases; ADT-2 binds to extracellular matrix and is involved in remodeling of the extracellular matrix; homozygous adt-2 mutants die at the 3-fold stage of embryogenesis or during hatching; adult worms are about 20% reduced body length as compared to the wild type; adt-2 …	41.01
WBGene00007934	C34E7.4	C34E7.4	X	12932239	12934977	C34E7.4 is involved in locomotion and positive regulation of growth.not known	40.74
WBGene00003704	nhr-114	Y45G5AM.1	V	4187185	4190006	nhr-114 encodes, by alternative splicing, two isoforms of a nuclear hormone receptor that specifically binds GPA-13 in yeast two-hybrid assays; the interaction of NHR-114 with GPA-13 is independent of whether GPA-13 is constitutively activated or not; NHR-114 is expressed in intestine (and weakly in hypodermal cells), with mainly nuclear localization; NHR-114 has no obvious function or phenotype …	40.73
WBGene00022680	ZK180.6	ZK180.6	IV	4520181	4524937	not known	40.31
WBGene00006913	vha-4	T01H3.1	II	7878083	7879336	vha-4 encodes an ortholog of subunit c of the membrane-bound (V0) domain of vacuolar proton-translocating ATPase (V-ATPase); VHA-4 is a predicted V-ATPase transmembrane rotor component; VHA-4 is paralogous to the c subunits VHA-1/-2/-3, and is predicted to help carry protons from the cytosol to a-subunits (VHA-5, VHA-6, VHA-7, or UNC-32) for transmembrane export; VHA-4 is required for ovulation a…	40.25
WBGene00001558	gdi-1	Y57G11C.10	IV	14790820	14792885	gdi-1 encodes a member of the Rab GDP dissociation inhibitor (GDI) family with high similarity to Drosophila Gdi; expressed around the pharyngeal, vulval, and tail regions.	40.21
WBGene00044638	F23A7.8	F23A7.8	X	16213373	16213599	not known	39.96
WBGene00012032	T26C5.2	T26C5.2	II	9233223	9236197	not known	39.71
WBGene00003047	lis-1	T03F6.5	III	13371171	13376710	lis-1 encodes a microtubule-association protein (MAP) that is orthologous to human LIS1, and Aspergillus nidulans nudF, which mediates nuclear migration along Aspergillus hyphae; in C. elegans lis-1 functions as a dynein regulator whose activity is required for a number of processes, including centrosome separation, spindle assembly, regulation of neurotransmission, and actin cytoskeleton integri…	39.68
WBGene00017420	F13B9.2	F13B9.2	X	8285683	8286778	not known	39.6
WBGene00020216	trap-2	T04G9.5	X	767030	768069	trap-2 is an ortholog of human SSR2 (signal sequence receptor, beta (translocon-associated protein beta)); trap-2 is involved in embryo development.TRanslocon-Associated Protein	39.51
WBGene00004700	rsp-3	Y111B2A.18	III	12686461	12687916	rsp-3 encodes an ortholog of human SF2/ASF and member of the SR protein family of nuclear phosphoproteins that are required for constitutive splicing and influence alternative splicing regulation; rsp-3 affects the development of oocytes together with rsr-1, and is required for late embryonic viability; SPK-1 binds directly to and phosphorylates the RS domain of RSP-3 in vitro; the rsp-3 mRNA is …	39.42
WBGene00000730	col-157	T11F9.9	V	11484054	11484998	col-157 is an ortholog of human MARCO (macrophage receptor with collagenous structure), COL4A2 (collagen, type IV, alpha 2), COL11A1 (collagen, type XI, alpha 1), COL6A2 (collagen, type VI, alpha 2), COL11A2 (collagen, type XI, alpha 2), COL4A1 (collagen, type IV, alpha 1), COL4A5 (collagen, type IV, alpha 5), COL5A1 (collagen, type V, alpha 1), COL24A1 (collagen, type XXIV, alpha 1), COL6A1 (col…	39.26
WBGene00012344	ola-1	W08E3.3	I	13340334	13343936	ola-1 is an ortholog of human OLA1 (Obg-like ATPase 1); ola-1 is involved in embryo development; ola-1 is predicted to have GTP binding activity, based on protein domain information; ola-1 is localized to the endoplasmic reticulum.OLA (Obg-Like ATPase) homolog	39.04
WBGene00000647	col-71	Y49F6B.10	II	3500073	3502449	col-71 is an ortholog of human COLQ (collagen-like tail subunit (single strand of homotrimer) of asymmetric acetylcholinesterase); col-71 is a structural constituent of cuticle, based on protein domain information.COLlagen	38.94
WBGene00017070	praf-3	D2096.2	IV	8379990	8381916	praf-3 is an ortholog of human ARL6IP5 (ADP-ribosylation factor-like 6 interacting protein 5) and PRAF2 (PRA1 domain 2); praf-3 is involved in embryo development and reproduction.Prenylated Rab Acceptor 1 domain Family	38.78
WBGene00006708	ubc-13	Y54G2A.31	IV	2922595	2925691	ubc-13 encodes an E2 ubiquitin-conjugating enzyme; by homology, UBC-13 is predicted to function in the covalent attachment of ubiquitin molecules to protein substrates, via its association with an E3 ubiquitin-protein ligase; UBC-13 physically interacts with the UEV-1 ubiquitin-conjugating enzyme variant, and like UEV-1, ubc-13 mutations result in defects in GLR-1 glutamate receptor trafficking a…	38.58
WBGene00009940	strl-1	F52F12.7	I	9928979	9930893	F52F12.7 is orthologous to the human gene STEROIDOGENIC ACUTE REGULATORY PROTEIN (STAR; OMIM:600617), which when mutated leads to disease.	38.53
WBGene00002247	lam-1	W03F8.5	IV	5173280	5183708	lam-1 encodes a laminin beta that affects degenerin-induced cell death and is required redundantly with lam-2 for morphogenesis.	38.45
WBGene00004014	phb-1	Y37E3.9	I	2071352	2072547	phb-1 encodes the C. elegans ortholog of prohibitin PHB1; loss of phb-1 activity via RNAi indicates that phb-1 function is required for mitochondrial organization and morphology and for embryonic, germline, and somatic gonad development; PHB-1, along with prohibitin subunit PHB-2, forms a macromolecular complex that localizes to mitochondrial membranes; PHB-1 and PHB-2 are dependent upon one anot…	38.41
WBGene00000681	col-107	C34H4.4	IV	1548724	1549718	col-107 is an ortholog of human SFTPD (surfactant protein D); col-107 is a structural constituent of cuticle, based on protein domain information.COLlagen	38.22
WBGene00002010	hsp-6	C37H5.8	V	4824138	4826760	hsp-6 encodes a nuclear-encoded mitochondrion-specific chaperone that is a member of the DnaK/Hsp70 superfamily of molecular chaperones; hsp-6 is involved in the mitochondrial unfolded protein response, as hsp-6 expression, normally broadly detected from the L1 larval through adult stages of development, is greatly increased in response to treatments that disrupt mitochondrial protein handling; l…	38.17
WBGene00010242	F58D5.2	F58D5.2	I	12065947	12068660	not known	38.15
WBGene00021967	Y57G7A.3	Y57G7A.3	II	1285797	1286371	not known	38.09
WBGene00015512	mthf-1	C06A8.1	II	7773880	7777827	mthf-1 encodes a gene that is orthologous to human methylenetetrahydrofolate reductase (MTHFR), based on sequence comparison; mthf-1 is among several genes that are upregulated in a gene expression profiling study of the oxidative stress response of aak-2 (homolog of alpha-subunit of AMP-activated protein kinase) mutants.	37.94
WBGene00001724	grl-15	Y75B8A.20	III	12232632	12235711	grl-15 encodes a hedgehog-like protein, with an N-terminal signal sequence, a central proline-rich low-complexity region, and a C-terminal Ground-like (Grl) domain; GRL-15 is expressed in the reproductive system, vulva, and larval hypodermis; the Grl domain is predicted to form a cysteine-crosslinked protein involved in intercellular signalling, and it has subtle similarity to the N-terminal Hedg…	37.84
WBGene00009340	best-14	F32G8.4	V	10557976	10560792	best-14 is an ortholog of human BEST4 (bestrophin 4), BEST2 (bestrophin 2), BEST3 (bestrophin 3) and BEST1 (bestrophin 1).BESTrophin (chloride channel) homolog	37.82
WBGene00014098	ZK836.2	ZK836.2	V	12194478	12205486	ZK836.2 is an ortholog of human DHTKD1 (dehydrogenase E1 and transketolase domain containing 1); ZK836.2 is predicted to have oxoglutarate dehydrogenase (succinyl-transferring) activity and thiamine pyrophosphate binding activity, based on protein domain information.not known	37.69
WBGene00015464	C05C8.7	C05C8.7	V	7242907	7247297	C05C8.7 is an ortholog of human MPI (mannose phosphate isomerase); C05C8.7 is involved in embryo development, nematode larval development and reproduction; C05C8.7 is predicted to have mannose-6-phosphate isomerase activity and zinc ion binding activity, based on protein domain information.not known	37.63
WBGene00021343	cutl-23	Y37B11A.1	III	5770185	5774583	Y37B11A.1 is orthologous to the human gene COLLAGEN TYPE VI, ALPHA 3 CHAIN (COL6A3; OMIM:120250), which when mutated leads to disease.	37.57
WBGene00017775	F25B5.3	F25B5.3	III	5948890	5953571	F25B5.3 is orthologous to the human gene NUCLEOTIDASE, 5-PRIME, CYTOSOLIC III (NT5C3; OMIM:606224), which when mutated leads to hemolytic anemia due to UMPH1 deficiency	37.56
WBGene00000781	cpr-1	C52E4.1	V	11975515	11976759	cpr-1 encodes a cysteine protease of the cathepsin B-like cysteine protease family; cpr-1 appears to be required for embryogenesis; cpr-1 is specifically expressed in the gut of all stages except the embryo and around developing embryos in the gonad; expression of cpr-1 is regulated by three promoter GATA motifs.	37.31
WBGene00003393	mog-5	EEED8.5	II	5399539	5406005	The mog-5 gene encodes a DEAH helicase orthologous to the Drosophila CG8241, the human HRH1, and the S. cerevisiae PRP22 proteins.	37.28
WBGene00019663	K11H12.7	K11H12.7	IV	665525	666915	not known	37.28
WBGene00001240	elo-2	F11E6.5	IV	17466060	17467408	elo-2 encodes a palmitic acid elongase, homologous to polyunsaturated fatty acid (PUFA) elongases such as ELO-1, that is required for normally rapid growth, normally large body size, fertility, and for the quantitative regulation of the ultradian defecation rhythm; the joint action of ELO-2 with ELO-1 is strongly required for 20-carbon PUFA production and for general viability; loss of el-2 activ…	37.18
WBGene00017926	F29C4.2	F29C4.2	IV	126731	127636	F29C4.2 is an ortholog of human COX6C (cytochrome c oxidase subunit VIc); F29C4.2 is involved in determination of adult lifespan, embryo development, hermaphrodite genitalia development, locomotion, nematode larval development and reproduction; F29C4.2 is predicted to have cytochrome-c oxidase activity, based on protein domain information.not known	37.16
WBGene00000140	anc-1	ZK973.6	I	4321095	4359105	anc-1 encodes a protein, orthologous to Drosophila MSP 300 and mammalian SYNE1 and SYNE2 proteins; ANC-1 has coiled regions, a nuclear envelope localization domain (the KASH domain) and an actin-binding domain; ANC-1 affects the positioning of nuclei and mitochondria within the cytoskeleton; ANC-1 is expressed in the cytoplasm, but is localized to the nuclear periphery in an UNC-84 dependent mann…	37.02
WBGene00003879	ora-1	F57H12.3	IV	7977836	7979014	Onchocerca Related Antigen family	37
WBGene00004755	sec-24.1	F12F6.6	IV	11561990	11566191	sec-24.1 encodes one of two C. elegans Sec24 homologs; in Saccharomyces cerevisiae, Sec24 is a member of the Sec24-Sec23 subunit of the COPII coat complex, assembly of which is essential for the first step of secretory protein transport from the endoplasmic reticulum (ER) to the Golgi; by homology with Sec24, SEC-24.1 is predicted to facilitate vesicle cargo selection, and likely contains multipl…	36.99
WBGene00022273	Y73E7A.6	Y73E7A.6	I	1607679	1610134	Y73E7A.6 is an ortholog of human BLCAP (bladder cancer associated protein).not known	36.91
WBGene00016245	C30B5.4	C30B5.4	II	6195811	6196959	C30B5.4 is an ortholog of human RBMX2 (RNA binding motif protein, X-linked 2); C30B5.4 is involved in cell migration, embryo development, germ cell development, gonad development, nematode larval development, regulation of cell proliferation and regulation of meiotic nuclear division; C30B5.4 is predicted to have nucleic acid binding activity and nucleotide binding activity, based on protein doma…	36.84
WBGene00001840	hel-1	C26D10.2	II	8326849	8328870	hel-1 encodes an ortholog of human 56-kD U2AF65 associated protein (UAP56) that is required for exporting mRNAs from the nucleus; unlike animals with RNAi against several other splicing factors, hel-1(RNAi) animals fail to export transgenic GFP mRNA from the nucleus; conversely, hel-1 overexpression is lethal, with failed transgene expression as well.	36.81
WBGene00015943	tiar-1	C18A3.5	II	5712350	5714823	tiar-1 is an ortholog of human TIAL1 (TIA1 cytotoxic granule-associated RNA binding protein-like 1) and TIA1 (TIA1 cytotoxic granule-associated RNA binding protein); tiar-1 is involved in body morphogenesis, determination of adult lifespan, embryo development, growth, locomotion, nematode larval development, regulation of locomotion, reproduction, response to UV and response to oxidative stress; …	36.71
WBGene00000788	cpz-1	F32B5.8	I	2686639	2689473	cpz-1 encodes a homolog of cathepsin z-like cysteine protease cyclically expressed in hypodermal cells throughout development (along with adult gonad and pharynx) and required for normal molting; CPZ-1 protein is present in cuticle regions shortly before their degradation during ecydsis, and this expression pattern is conserved in Onchocerca volvulus; cpz-1(ok497) and cpz-1(RNAi) worms have defec…	36.65
WBGene00021281	ell-1	Y24D9A.1	IV	4408606	4415622	ell-1 is an ortholog of human OCLN (occludin), MARVELD2 (MARVEL domain containing 2), ELL3 (elongation factor RNA polymerase II-like 3), ELL2 (elongation factor, RNA polymerase II, 2) and ELL (elongation factor RNA polymerase II); ell-1 is involved in collagen and cuticulin-based cuticle development and positive regulation of growth; ell-1 is localized to the nucleus.ELL transcription elongation …	36.59
WBGene00004278	rab-19	Y62E10A.9	IV	13382055	13384316	rab-19 encodes a small GTPase homologous to the Rab GTPases that function in endocytosis, membrane fusion, and vesicular trafficking events; the precise biological role and expression pattern of rab-19 are not yet known.	36.51
WBGene00011624	T08G5.3	T08G5.3	V	14026336	14027468	not known	36.43
WBGene00018470	F45E4.5	F45E4.5	IV	7628208	7629040	not known	36.32
WBGene00006433	sdhb-1	F42A8.2	II	9350652	9352797	sdhb-1 encodes the C. elegans ortholog of human succinate dehydrogenase subunit B (SDHB; OMIM:185470, mutations lead to extraadrenal pheochromocytoma) which contains several iron-sulfur (Fe-S) clusters and functions to transfer electrons from the A (SDHA) subunit to the membrane-associated C (SDHC) subunit; RNAi screens indicate that sdhb-1 activity is essential for embryonic and larval developme…	36.28
WBGene00011854	T20B3.14	T20B3.14	V	16820629	16821320	not known	36.19
WBGene00018380	decr-1.1	F43C11.3	II	2353315	2354375	DiEnoyl-CoA Reductase, mitochondria	36.14
WBGene00016505	ttr-33	C37C3.13	V	7837088	7837935	TransThyretin-Related family domain	36.1
WBGene00010290	F58H1.7	F58H1.7	V	11963003	11964808	not known	36.06
WBGene00017671	pgal-1	F21F3.1	I	4906823	4911831	pgal-1 is an ortholog of human PAM (peptidylglycine alpha-amidating monooxygenase); pgal-1 is predicted to have copper ion binding activity and peptidylglycine monooxygenase activity, based on protein domain information.PeptidylGlycine alpha-Amidating Lyase	36.02
WBGene00012339	W07G4.5	W07G4.5	V	13047978	13049235	not known	36.01
WBGene00004889	smp-1	Y54E5B.1	I	14807468	14815714	smp-1 encodes a semaphorin; smp-1 activity is required for vulval morphogenesis, specifically for the movement of homologous pairs of vulval cells towards the vulval midline prior to cell fusion; smp-1 expression in vulval cells is regulated by the VAB-23 zinc-finger domain protein which binds smp-1 regulatory sequence in vivo.	35.97
WBGene00012257	lpr-4	W04G3.3	X	11065133	11066811	lpr-4 encodes one of seven C. elegans proteins related to the lipocalin family of structurally related, low molecular weight, secreted proteins that bind and transport lipophilic molecules and participate in intercellular signaling; loss of lpr-4 via RNAi has been reported to result in defective yolk endocytosis; lpr-4 appears to be expressed in body wall muscle.	35.93
WBGene00020107	R151.2	R151.2	III	7209967	7215111	R151.2 is orthologous to the human gene PHOSPHORIBOSYL PYROPHOSPHATE SYNTHETASE 1 (PRPS1; OMIM:311850), which when mutated leads to disease	35.9
WBGene00000784	cpr-4	F44C4.3	V	6614674	6615845	cpr-4 encodes a cathepsin B-like cysteine protease expressed at all life stages.	35.83
WBGene00020894	T28D9.1	T28D9.1	II	6492402	6493772	not known	35.71
WBGene00006929	vit-5	C04F6.1	X	3403471	3408605	vit-5 encodes a vitellogenin, a lipid-binding protein precursor related to vertebrate vitellogenins and mammalian ApoB-100, a core LDL particle constituent; by homology, VIT-5 is predicted to function as a lipid transport protein; loss of vit-5 activity via large-scale RNA-mediated interference (RNAi) screens indicates that VIT-5 is required for embryogenesis and normal rates of postembryonic gro…	35.66
WBGene00017735	did-2	F23C8.6	I	2420831	2421742	did-2 is an ortholog of human CHMP1B (charged multivesicular body protein 1B); did-2 is involved in embryo development, locomotion and nematode larval development.Doa4-Independent Degradation, homologous to yeast Did2	35.63
WBGene00011391	mrps-12	T03D8.2	V	20838080	20838768	mrps-12 is an ortholog of human MRPS12 (mitochondrial ribosomal protein S12); mrps-12 is involved in embryo development, nematode larval development and reproduction; mrps-12 is a structural constituent of ribosome, based on protein domain information.Mitochondrial Ribosomal Protein, Small	35.42
WBGene00014300	D2023.1	D2023.1	V	11789550	11800539	not known	35.26
WBGene00016630	acer-1	C44B7.10	II	6888552	6890418	acer-1 is predicted to have catalytic activity, based on protein domain information.ACEtyl-CoA Regulator	35.23
WBGene00001729	grl-20	C23H5.9	IV	2126096	2128852	grl-20 encodes a hedgehog-like protein, with an N-terminal signal sequence, a central low-complexity region, and a C-terminal Ground-like (Grl) domain; the Grl domain is predicted to form a cysteine-crosslinked protein involved in intercellular signalling, and it has subtle similarity to the N-terminal Hedge domain of HEDGEHOG proteins.	35.2
WBGene00000786	cpr-6	C25B8.3	X	6607203	6609046	cpr-6 is an ortholog of human CTSB (cathepsin B); cpr-6 is predicted to have cysteine-type peptidase activity, based on protein domain information; cpr-6 is localized to the lysosome.Cysteine PRotease related	35.19
WBGene00044206	T26H5.9	T26H5.9	V	15444910	15445372	not known	35.18
WBGene00009221	acs-2	F28F8.2	V	15567394	15569889	acs-2 encodes an acyl-CoA synthetase; by homology, ACS-2 is predicted to catalyze conversion of a fatty acid to Acyl-CoA for subsequent beta oxidation; accordingly, loss of acs-2 activity via RNAi results in defects in fat metabolism; an ACS-2::GFP reporter fusion protein is widely expressed and appears to localize to mitochondria; acs-2 expression is positively regulated by the NHR-49 nuclear ho…	35.09
WBGene00021420	trap-3	Y38F2AR.2	IV	2389445	2390386	trap-3 is an ortholog of human SSR3 (signal sequence receptor, gamma (translocon-associated protein gamma)).TRanslocon-Associated Protein	35
WBGene00003371	mlc-3	F09F7.2	III	5565025	5567384	mlc-3 encodes an essential myosin light chain; large-scale RNAi screens indicate that mlc-3 activity is required for both embryonic and postembryonic development, as well as for normal locomotion and egg laying.	34.76
WBGene00004357	rho-1	Y51H4A.3	IV	16482851	16489021	rho-1 encodes a Rho GTPase; rho-1 activity is required for regulation of a number of actin filament-based processes including embryonic polarity, cell migration, cell shape changes, muscle contraction, and neurite outgrowth; in addition, RHO-1 is required for both DGK-1- and UNC-13-dependent and independent regulation of synaptic signaling at neuromuscular junctions; as RHO-1 binds DGK-1 in vitro…	34.71
WBGene00019759	M03F4.6	M03F4.6	X	4964409	4969359	M03F4.6 is an ortholog of human DLK2 (delta-like 2 (Drosophila)) and WIF1 (WNT inhibitory factor 1); M03F4.6 is involved in cellular response to DNA damage stimulus, embryo development, hermaphrodite genitalia development, locomotion and oviposition.not known	34.68
WBGene00002264	lec-1	W09H1.6	II	13195549	13199603	lec-1 encodes a tandem repeat-type galectin in which each galectin domain is homologous to typical vertebrate 14-kDa-type galectins; the two sugar binding sites have distinct sugar binding properties in vitro and lec-1 is expressed most abundantly in the adult cuticle.	34.6
WBGene00009739	F45H10.2	F45H10.2	II	13491803	13493048	F45H10.2 is an ortholog of human UQCRQ (ubiquinol-cytochrome c reductase, complex III subunit VII, 9.); F45H10.2 is involved in reproduction; F45H10.2 is predicted to have ubiquinol-cytochrome-c reductase activity, based on protein domain information.not known	34.58
WBGene00003163	mdl-1	R03E9.1	X	6742393	6743902	mdl-1 encodes a basic helix-loop-helix (bHLH) protein similar to the vertebrate MAD transcriptional regulators; in vitro, MDL-1 can heterodimerize, and bind an E-box DNA sequence, with MXL-1, a C. elegans MAX-like bHLH protein; when expressed in rat embryonic fibroblasts, MDL-1 is able to suppress c-MYC/RAS-induced cell transformation, in a manner dependent upon an intact, predicted SIN3 interact…	34.38
WBGene00003080	lsm-6	Y71G12B.14	I	1701358	1701799	lsm-6 is an ortholog of human LSM6 (LSM6 , U6 small nuclear RNA associated (S. cerevisiae)); lsm-6 is involved in body morphogenesis, collagen and cuticulin-based cuticle development, embryo development, locomotion, nematode larval development and reproduction.LSM Sm-like protein	34.35
WBGene00000613	col-36	C27H5.5	II	7167513	7168662	col-36 encodes a collagen protein; expressed during the L1 to L2 and L2 to dauer larval stage molts.	34.25
WBGene00012538	Y37A1B.5	Y37A1B.5	IV	14051200	14056668	Y37A1B.5 is an ortholog of human SELENBP1 (selenium binding protein 1); Y37A1B.5 is predicted to have selenium binding activity, based on protein domain information.not known	34.18
WBGene00015803	C15H9.9	C15H9.9	X	6127454	6128326	not known	34.1
WBGene00015971	swsn-2.2	C18E3.2	I	4210979	4212667	swsn-2.2 encodes a homolog of Swp73/BAF60, a component of the SWI/SNF complex that is conserved from yeast to mammals and that is involved in chromatin remodeling; swsn-2.2 is probably required during mitosis of the T cells for asymmetric cell division.	34.04
WBGene00011119	R07E5.13	R07E5.13	III	4413457	4414756	This gene encodes a homolog of mammalian BRAIN PROTEIN 44-LIKE (BRP44L).	33.84
WBGene00003588	nex-1	ZC155.1	III	5225621	5226804	nex-1 encodes an annexin, a member of a family of calcium-dependent phospholipid binding proteins; NEX-1 is required for efficient engulfment of apoptotic cell corpses in the pharynx, and may also function in other membrane fusion events, such as exocytosis; NEX-1 in vitro can bind phosphatidylserine, phosphatidylinositol, heparin, heparan sulfate, and chondroitin sulfate; NEX-1 is expressed in t…	33.81
WBGene00006956	wrt-10	ZK1290.8	II	7533300	7534514	wrt-10 encodes a hedgehog-like protein, with an N-terminal signal sequence, a Wart domain, and a C-terminal region of low-complexity sequence; WRT-10 is expressed in both male and hermaphrodite intestine; the Wart domain is predicted to form a cysteine-crosslinked protein involved in intercellular signalling, and it has subtle similarity to the N-terminal Hedge domain of HEDGEHOG proteins; WRT-10…	33.66
WBGene00001196	egl-30	M01D7.7	I	1835679	1841921	egl-30 encodes an ortholog of the heterotrimeric G protein alpha subunit Gq (Gq/G11 class) that affects viability, locomotion, egg laying, synaptic transmission, and pharyngeal pumping; it genetically interacts with the goa-1 pathway, and is probably expressed ubiquitously, with highest expression in excitable cells.	33.6
WBGene00002191	kin-3	B0205.7	I	10734022	10736607	kin-3 encodes an ortholog of the catalytic subunit of casein kinase II alpha, which in Drosophila and mammals is required for normal circadian rhythms, and which directly phosphorylates the Drosophila PERIOD protein (which itself regulates circadian rhythms); by analogy, KIN-3 might be expected to help regulate heterochronic functions dependent on such proteins as LIN-42.	33.58
WBGene00008832	obr-2	F14H8.1	V	15011870	15014222	obr-2 is an ortholog of human OSBPL2 (oxysterol binding protein-like 2) and OSBPL1A (oxysterol binding protein-like 1A); obr-2 is involved in embryo development and lipid storage.Oxysterol Binding protein (OSBP) Related	33.48
WBGene00009311	mltn-1	F32A11.7	II	13139479	13145157	MLt-TeN (mlt-10) related	33.27
WBGene00007592	C14H10.2	C14H10.2	X	10242327	10251355	C14H10.2 is an ortholog of human JAKMIP3 (Janus kinase and microtubule interacting protein 3), JAKMIP2 (janus kinase and microtubule interacting protein 2) and JAKMIP1 (janus kinase and microtubule interacting protein 1).not known	33.14
WBGene00009353	sdhd-1	F33A8.5	II	11049144	11051753	F33A8.5 is orthologous to the human gene SUCCINATE DEHYDROGENASE COMPLEX, SUBUNIT D, INTEGRAL MEMBRANE PROTEIN (SDHD; OMIM:602690), which when mutated leads to disease.	33.13
WBGene00008851	F15B9.8	F15B9.8	V	12988532	12992186	not known	33.08
WBGene00015404	nstp-4	C03H5.2	II	388833	392737	nstp-4 encodes a transporter of UDP-N-acetylglucosamine (UDP-GlcNAc) and UDP-N-acetylgalactosamine (UDP-GalNAc), orthologous to human SLC35A3 (OMIM:605632); NSTP-4 is redundantly required, with its paralog SRF-3, for normal progression of oocytes through proximal gonads and for normal gonad morphology; nstp-4 is expressed in many tissues, including pharynx, intestine, pharyngeal gland cells, seam…	33.06
WBGene00008652	F10D11.6	F10D11.6	I	8445351	8450994	F10D11.6 is an ortholog of human BPI (bactericidal/permeability-increasing protein), LBP (lipopolysaccharide binding protein), BPIFC (BPI fold containing family C) and PLTP (phospholipid transfer protein); F10D11.6 is involved in embryo development, locomotion, nematode larval development and reproduction; F10D11.6 is predicted to have lipid binding activity, based on protein domain information.n…	33.04
WBGene00016201	tdo-2	C28H8.11	III	5917628	5920086	tdo-2 is an ortholog of human TDO2 (tryptophan 2,3-dioxygenase); tdo-2 is predicted to have heme binding activity and tryptophan 2,3-dioxygenase activity, based on protein domain information.Tryptophan 2,3-DiOxygenase	32.92
WBGene00007428	wdr-20	C08B6.7	V	10130468	10134148	wdr-20 is an ortholog of human WDR20 (WD repeat domain 20) and DMWD (dystrophia myotonica, WD repeat containing).WD Repeat protein	32.91
WBGene00016435	C35B1.5	C35B1.5	IV	4083588	4084209	C35B1.5 is an ortholog of human NXNL1 (nucleoredoxin-like 1) and NXNL2 (nucleoredoxin-like 2).not known	32.9
WBGene00002025	hsp-60	Y22D7AL.5	III	1619742	1625920	hsp-60 encodes a nuclear-encoded mitochondrion-specific chaperone that is a member of the GroE/Hsp10/60 superfamily of molecular chaperones; hsp-60 is involved in the mitochondrial unfolded protein response, as hsp-60 expression, normally broadly detected during development, is greatly increased in response to treatments that disrupt mitochondrial protein handling; loss of hsp-60 activity via RNA…	32.83
WBGene00021208	Y18H1A.2	Y18H1A.2	I	694976	698327	Y18H1A.2 is an ortholog of human LENG1 (leukocyte receptor cluster (LRC) member 1).not known	32.81
WBGene00003404	mpz-1	C52A11.4	II	10738647	10775061	mpz-1 encodes a multi-PDZ domain scaffold protein; mpz-1(RNAi) animals have reduced serotonin (5-HT)-stimulated egg laying unless truncated SER-1 is transgenically expressed in vulval muscle; overexpressed MPZ-1 PDZ domain 10 also reduces SER-1-mediated egg laying; the PDZ domain 10 of MPZ-1 binds the C-terminal PDZ-binding motif (ETFL) of the 5-HT receptor SER-1; MPZ-1 also physically interacts …	32.81
WBGene00001037	dnj-19	T05C3.5	V	5503033	5504850	This gene encodes a protein containing a DnaJ ( J ) domain.	32.7
WBGene00000378	cct-2	T21B10.7	II	8927741	8929815	cct-2 encodes a putative beta subunit of the eukaryotic cytosolic ( T complex ) chaperonin, orthologous to human CCT2 (OMIM:605139); CCT-2 is expressed in most, if not all, tissues; CCT-2 represses SKN-1-dependent transcription of gst-4; CCT-2 is expressed in touch receptor neurons in a MEC-3-dependent fashion; in mass RNAi assays, CCT-2 is required for normal transgene repression and subcellular…	32.68
WBGene00015248	mai-2	B0546.1	IV	3385638	3386907	mai-2/B0546.1 is orthologous to mitochondrial intrinsic ATPase inhibitor protein (IF(1)), which blocks reverse action (ATP hydrolysis) by F(0)F(1)-ATPase when its (normally required) proton gradient is lost; MAI-2 has a mitochondrial import signal at its N-terminus, and is transported to yeast mitochondria; MAI-2 can inhibit yeast F(0)F(1)-ATPase, and this inhibition is pH-dependent; MAI-2 s tert…	32.68
WBGene00004185	pro-1	R166.4	II	10539438	10541996	pro-1 encodes a WD-repeat-containing protein that is orthologous to Saccharomyces cerevisiae IPI3; pro-1 activity is required for ribosome biogenesis and specifically, for efficient processing of intervening sequence 2 (ITS2) from rRNA intermediates during 26S rRNA maturation; during development, pro-1 is essential for larval growth, fertility, and normal cell division patterns; in addition, pro-…	32.67
WBGene00000041	aco-2	F54H12.1	III	7973717	7977325	aco-2 encodes an aconitase homolog that is required for embryonic viability, fertility, locomotion, and vulval morphogenesis, and perhaps for normal lifespan.	32.63
WBGene00010251	sta-2	F58E6.1	V	9741223	9744231	sta-2 encodes a member of the STAT family of transcription factors; STA-2 functions cell autonomously together with the SNF-12 sodium-dependent neurotransmitter symporter to regulate expression of antimicrobial peptides in the epidermis following fungal infection and physical wounding; STA-2 physically interacts with SNF-12; a sta-2 reporter gene is expressed in the epidermis throughout developme…	32.6
WBGene00001263	emb-9	K04H4.1	III	9336877	9344447	emb-9 encodes the alpha-1 chain of Type IV basement membrane collagen most closely equivalent to human COL4A1 (OMIM:120130) on the basis of biological function; EMB-9 forms heterotrimeric Type IV collagen with LET-2, the alpha-2-like chain, and is required for the assembly and/or secretion of LET-2; EMB-9 is essential for embryonic morphogenesis, particularly epidermal elongation, and for larval …	32.52
WBGene00019946	chat-1	R08C7.2	IV	4447331	4449896	chat-1 is an ortholog of human TMEM30B (transmembrane protein 30B) and TMEM30A (transmembrane protein 30A); chat-1 is involved in reproduction.CHAperonin of TAT-1	32.52
WBGene00004110	pqn-20	C37A2.2	I	6791025	6797470	The protein product of this gene is predicted to contain a glutamine/asparagine (Q/N)-rich ( prion ) domain, by the algorithm of Michelitsch and Weissman (as of the WS77 release of WormBase, i.e., in wormpep77).	32.48
WBGene00020143	T01C8.2	T01C8.2	X	16786444	16787620	not known	32.48
WBGene00022428	Y104H12D.4	Y104H12D.4	IV	1182592	1186625	not known	32.41
WBGene00000704	col-130	F08G5.4	IV	12427505	12428516	col-130 is an ortholog of human SFTPD (surfactant protein D); col-130 is a structural constituent of cuticle, based on protein domain information.COLlagen	32.37
WBGene00008363	D1046.2	D1046.2	IV	8924160	8926112	D1046.2 is involved in locomotion, nematode larval development, oviposition and receptor-mediated endocytosis.not known	32.32
WBGene00004827	skr-21	K08H2.1	X	13225874	13226664	The skr-21 gene encodes a homolog of Skp1 in S. cerevisiae that has no known function in vivo, since skr-21(RNAi) animals are at least superficially normal.	32.15
WBGene00018701	pccb-1	F52E4.1	X	3089496	3092838	F52E4.1 is orthologous to the human gene PROPIONYL-CoA CARBOXYLASE, BETA SUBUNIT (PCCB; OMIM:232050), which when mutated leads to propionicacidemia; F52E4.1 protein is predicted to be mitochondrial.	32.13
WBGene00004888	smo-1	K12C11.2	I	1340678	1341258	smo-1 encodes the C. elegans ortholog of SUMO, a small ubiquitin-like moiety that, when attached to protein substrates, regulates their subcellular localization and activity; smo-1 is an essential gene: loss of its activity results in embryonic and larval lethality; in addition, smo-1 mutants have defects in synaptonemal complex disassembly and bivalent formation, enhance meiotic defects of zhp-3…	32.05
WBGene00000146	ape-1	F46F3.4	V	11675942	11685277	ape-1 encodes an ortholog of inhibitory p53-interacting protein (iASPP); APE-1 binds CEP-1 in vitro, and shares 38% amino-acid identity in its ankyrin repeats and SH3 domain to iASPP, with many iASPP residues contacting p53 being conserved; RNAi of ape-1 induces CEP-1- and HUS-1-dependent apoptosis in the germline, consistent with inhibition of the CEP-1/HUS-1 DNA damage checkpoint by APE-1 in th…	32
WBGene00018151	F37C12.3	F37C12.3	III	7180730	7182073	F37C12.3 is an ortholog of human NDUFAB1 (NADH dehydrogenase (ubiquinone) 1, alpha/beta subcomplex, 1); F37C12.3 is involved in embryo development, nematode larval development, positive regulation of growth and reproduction.not known	31.99
WBGene00009664	idha-1	F43G9.1	I	8606404	8608631	F43G9.1 encodes the C. elegans homolog of the alpha subunit of an NAD+-dependent mitochondrial isocitrate dehydrogenase; by homology, the product of F43G9.1 is predicted to catalyze the formation of alpha-ketoglutarate from isocitrate as part of the citric acid cycle.	31.96
WBGene00006529	tba-2	C47B2.3	I	12964679	12966876	tba-2 encodes an alpha-tubulin.	31.84
WBGene00044483	H06H21.11	H06H21.11	IV	4806697	4807294	not known	31.72
WBGene00006697	uaf-1	Y92C3B.2	III	1062792	1076555	uaf-1 encodes the large subunit of splicing factor U2AF (U2 Auxiliary Factor), orthologous to mammalian and Drosophila U2AF65; UAF-1 has been shown to bind RNA and this binding is enhanced by UAF-2; the abundance of one alternative transcript appears to be increased during starvation and this transcript is retained in the nucleus; uaf-1 affects embryonic viability, based on RNAi analysis.	31.71
WBGene00235164	K09F6.13	K09F6.13	II	2288822	2290298	not known	31.63
WBGene00000748	col-175	C35B8.1	X	9233642	9234616	col-175 is an ortholog of human SFTPD (surfactant protein D); col-175 is a structural constituent of cuticle, based on protein domain information.COLlagen	31.54
WBGene00010730	ensa-1	K10C3.2	I	9850020	9851791	ensa-1 encodes the C. elegans ortholog of alpha-endosulfine, a conserved family of cAMP-regulated phosphoproteins; loss of ensa-1 activity results in viable and fertile animals with only slight cell cycle delays in the embryonic blastomeres AB and P1; when expressed in Xenopus oocytes, however, a phosphomimetic ENSA-1 mutant is able to suppress activity of the PP2A/B55 phosphatase.	31.53
WBGene00021883	Y54G2A.18	Y54G2A.18	IV	2891557	2892495	Y54G2A.18 is an ortholog of human BCAP31 (B-cell receptor-associated protein 31); Y54G2A.18 is localized to the membrane raft.not known	31.53
WBGene00015809	C16A3.4	C16A3.4	III	6381634	6383024	C16A3.4 is an ortholog of human ZNF622 (zinc finger protein 622); C16A3.4 is involved in RNA interference, embryo development and reproduction; C16A3.4 is predicted to have nucleic acid binding activity and zinc ion binding activity, based on protein domain information.not known	31.52
WBGene00006603	tps-2	F19H8.1	II	14600902	14610551	tps-2 encodes one of two trehalose-6-phosphate synthase proteins in C. elegans, and RNAi of both enzymes leads to a more than 90% reduction decrease in trehalose levels, but does not appear to affect viability or development; the tps-2 mRNA is expressed throughout development.	31.46
WBGene00019888	btbd-10	R05F9.1	II	4905011	4911835	btbd-10 is an ortholog of human BTBD10 (BTB (POZ) domain containing 10) and KCTD20 (potassium channel tetramerization domain containing 20); btbd-10 is involved in embryo development and locomotion.BTB/POZ Domain-containing protein homolog	31.43
WBGene00000929	dao-3	K07E3.3	X	8084208	8086550	dao-3 encodes a protein containing tetrahydrofolate dehydrogenase/cyclohydrolase catalytic and NAD(P)-binding domains; by similarity to mammalian enzymes, DAO-3 is predicted to function in one-carbon unit metabolism and thus, in amino acid and nucleotide biosynthesis; dao-3 expression appears to be regulated by daf-2-mediated insulin signaling: microarray experiments suggest that it is upregulate…	31.43
WBGene00004218	ptr-3	C41D7.2	II	362494	367555	ptr-3 encodes a nematode-specific member of the sterol sensing domain (SSD) proteins, distantly paralogous to Drosophila PATCHED (PTC) and human PTCH (OMIM:601309, mutated in basal cell nevus syndrome); PTR-3 is weakly required for normal molting from L4 to adult stages; PTR-3 is also required for normal adult alae formation, growth to full size, and vulval morphogenesis.	31.41
WBGene00010742	K10D6.2	K10D6.2	V	11193735	11196004	K10D6.2 encodes three isoforms of a claudin homolog that may be required for normal cohesion of apical junctions in epithelia; K10D6.2A-C are worm-specific, with obvious homologs only in C. elegans; K10D6.2A-C are required for embryonic viability in mass RNAi assays; claudins are integral membrane proteins with four transmembrane sequences that are found in mammalian tight junctions (TJs), induce…	31.33
WBGene00000735	col-162	Y2H9A.3	V	13441967	13443402	col-162 is an ortholog of human SFTPD (surfactant protein D); col-162 is a structural constituent of cuticle, based on protein domain information.COLlagen	31.32
WBGene00006573	tin-10	Y66D12A.22	III	11500867	11502852	tin-10 encodes the C. elegans member of the Tin10/12 family of mitochondrial import proteins; TIN-10 activity is required for protein import into the mitochondrial inner membrane; TIN-10 is also required for normal fertility, embryonic development, body size, and time of reproductive onset.	31.28
WBGene00003961	pct-1	C07G1.3	IV	8176485	8188879	pct-1 is an ortholog of human CDK18 (cyclin-dependent kinase 18), CDK17 (cyclin-dependent kinase 17) and CDK16 (cyclin-dependent kinase 16); pct-1 is predicted to have ATP binding activity and protein kinase activity, based on protein domain information; pct-1 is localized to the axon and the dendrite.PCTAIRE class cell cycle kinase	31.26
WBGene00003214	mel-32	C05D11.11	III	6440145	6443000	mel-32 encodes a serine hydroxymethyltransferase; by homology, MEL-32 is predicted to catalyze the biochemical reaction that converts serine to glycine and in the process transfers a methyl group to tetrahydrofolate and, thus, into the one-carbon pool used for a variety of cellular metabolic processes; in C. elegans MEL-32 activity is required maternally for embryonic development past the 100-cel…	31.24
WBGene00012769	Y41E3.11	Y41E3.11	IV	15039619	15049283	Y41E3.11 is an ortholog of human HNRNPUL1 (heterogeneous nuclear ribonucleoprotein U-like 1), HNRNPU (heterogeneous nuclear ribonucleoprotein U (scaffold attachment factor A)) and HNRNPUL2 (heterogeneous nuclear ribonucleoprotein U-like 2); Y41E3.11 is involved in embryo development, germ cell development, lipid storage, locomotion, nematode larval development, regulation of cell proliferation an…	31.24
WBGene00000182	arf-1.2	B0336.2	III	5716115	5717583	arf-1.2 encodes an ADP-ribosylation factor homolog required in vivo for embryonic development, fertility, locomotion, vulval development, and cuticular synthesis; ARF proteins are N-myristoylated GTPases that regulate membrane traffic and the actin cytoskeleton, and that activate both phospholipase D1 (PLD1) and phosphatidylinositol 4-phosphate 5-kinase.	31.23
WBGene00004809	skr-3	F44G3.6	V	16121780	16122641	skr-3 encodes a homolog of Skp1 in S. cerevisiae; skr-3 transcripts are upregulated in response to pathogenic bacteria, and skr-3(RNAi) results in enhanced susceptibility to infection.	31.2
WBGene00010259	ric-7	F58E10.1	V	13987171	14006079	ric-7 is involved in dense core granule exocytosis, locomotion, mitochondrion localization, peptide secretion, neurotransmission and striated muscle myosin thick filament assembly; ric-7 is localized to the mitochondrion and the synapse.Resistance to Inhibitors of Cholinesterase	31.08
WBGene00003225	mev-1	T07C4.7	III	10334267	10335181	mev-1 encodes the C. elegans ortholog of the succinate dehydrogenase cytochrome b560 subunit, an integral membrane protein that is a subunit of mitochondrial respiratory chain complex II (ubiquinol-cytochrome c reductase); MEV-1 is required for oxidative phosphorylation, and mev-1 mutations result abnormal energy metabolism and increased sensitivity to oxidative stress and pathogen infection; a m…	31.07
WBGene00016598	C42D4.13	C42D4.13	IV	7187238	7188090	not known	31.05
WBGene00013887	nspa-5	ZC412.6	V	14878324	14878502	Nematode Specific Peptide family, group A	31.02
WBGene00001073	dpy-11	F46E10.9	V	6511547	6515240	dpy-11 encodes a membrane- associated thioredoxin- like (TRX) protein that affects body shape and ray morphology; the TRX domain displays catalytic activity in vitro, and dpy-11 is expressed in cytoplasm of hypodermis.	30.92
WBGene00013366	Y60A3A.21	Y60A3A.21	V	20011959	20015077	Y60A3A.21 is involved in germ cell development, gonad development and negative regulation of vulval development.not known	30.91
WBGene00008224	C50B8.1	C50B8.1	V	13565863	13566958	C50B8.1 is an ortholog of human SLIRP (SRA stem-loop interacting RNA binding protein), ELAVL3 (ELAV like neuron-specific RNA binding protein 3), ELAVL1 (ELAV like RNA binding protein 1), ELAVL2 (ELAV like neuron-specific RNA binding protein 2) and ELAVL4 (ELAV like neuron-specific RNA binding protein 4); C50B8.1 is predicted to have nucleic acid binding activity and nucleotide binding activity, b…	30.9
WBGene00001978	hmp-1	R13H4.4	V	11845877	11852165	hmp-1 encodes an alpha-catenin; during development, hmp-1 activity is required for proper enclosure and elongation of the embryo; HMP-1 localizes to hypodermal adherens junctions.	30.81
WBGene00022853	ZK1127.6	ZK1127.6	II	7042884	7044643	ZK1127.6 is an ortholog of human TCERG1 (transcription elongation regulator 1) and TCERG1L (transcription elongation regulator 1-like); ZK1127.6 is involved in RNA interference and reproduction.not known	30.77
WBGene00000766	coq-6	K07B1.2	V	9336762	9338858	coq-6 encodes a putative flavin-dependent aromatic-ring monooxygenase, homologous to yeast COQ6; COQ-6 is required for ubiquinone (coenzyme Q9) biosynthesis and for normally short lifespan; coq-6(RNAi) animals have reduced levels of coenzyme Q9 and superoxide, and have abnormally long lifespans.	30.76
WBGene00018462	F45E1.1	F45E1.1	X	8007808	8008874	not known	30.73
WBGene00004892	sms-1	H21P03.3	IV	11482669	11498167	sms-1 is an ortholog of human SGMS2 (sphingomyelin synthase 2) and SGMS1 (sphingomyelin synthase 1).SphingoMyelin Synthase	30.65
WBGene00020366	acdh-10	T08G2.3	X	17213141	17214929	T08G2.3 is orthologous to the human gene ACYL-CoA DEHYDROGENASE, MEDIUM-CHAIN (ACADM; OMIM:607008), which when mutated leads to MCAD deficiency.	30.64
WBGene00011944	T23D8.3	T23D8.3	I	9973118	9976315	T23D8.3 encodes an ortholog of yeast and human LTV1 that inhibits DHC-1 in vivo; in mass RNAi assays, T23D8.3 is required for embryonic and larval development, normally large brood sizes, and normally fast growth.	30.58
WBGene00011278	R74.2	R74.2	III	4188255	4189287	not known	30.41
WBGene00007709	clec-87	C25A1.8	I	10184244	10185468	clec-87 encodes a C-type lectin, paralogous to CLEC-88, C25B8.4, F26D10.12, and ZK858.3; CLEC-87 has a single chondroitin attachment site verified by mass spectrometry; clec-87 expression is upregulated in response to pathogen infection.	30.29
WBGene00020930	hlh-30	W02C12.3	IV	4014799	4028127	hlh-30 encodes a predicted basic helix-loop-helix (bHLH) transcription factor, one of 42 such genes in the C. elegans genome, it is spliced to give 18 different transcripts; it is orthologous to human microphthalmia-associated transcription factor (HGNC:MITF); loss of hlh-30 activity via RNAi results in reduced fat storage; HLH-30 demonstrates sequence-specific DNA binding for the E box sequence …	30.12
WBGene00044389	C27D6.12	C27D6.12	II	5177303	5177996	not known	30.09
WBGene00010811	hmit-1.3	M01F1.5	III	3510937	3519607	hmit-1.3 encodes one of three C. elegans proton (H+)-dependent myo-inositol transporters; loss of hmit-1.3 activity via large-scale RNAi result in no obvious abnormalities but by homology, HMIT-1.3 is predicted to function as a plasma membrane protein required for the regulated uptake of myo-inositol and thus potentially for regulation of cell signaling and intracellular osmolarity.	30.01
WBGene00008121	C46F11.6	C46F11.6	III	3667351	3670436	C46F11.6 is an ortholog of human UBL3 (ubiquitin-like 3).not known	29.85
WBGene00019510	K07H8.10	K07H8.10	IV	8286586	8289529	K07H8.10 is involved in embryo development; K07H8.10 is predicted to have nucleic acid binding activity and nucleotide binding activity, based on protein domain information.not known	29.85
WBGene00002196	kin-10	T01G9.6	I	8288959	8291077	kin-10 encodes a putative regulatory (beta) subunit of casein kinase II required for both viability and male mating behavior, the latter of which probably reflects activation of LOV-1 and PKD-2 by KIN-10; KIN-10 is orthologous to human CSNK2B (LY6G5B; OMIM:610433); a C-terminal domain of KIN-10 (residues 109-174) bind the PLAT domain of LOV-1 in two-hybrid and GST pulldown assays, and KIN-10 colo…	29.84
WBGene00018869	rfip-1	F55C12.1	II	5884552	5892675	rfip-1 encodes the C. elegans ortholog of the RAB-11 effector NUF (nuclear fallout in Drosophila), also known in humans as RAB11FIP3 and RAB11FIP4; loss of rfip-1 activity results in scattering of recycling endosomes and late endosomes, indicating a role for RFIP-1 in recycling endosome positioning and apicobasal cell polarity.	29.83
WBGene00015810	C16A3.5	C16A3.5	III	6380695	6381982	C16A3.5 is an ortholog of human NDUFB9 (NADH dehydrogenase (ubiquinone) 1 beta subcomplex, 9); C16A3.5 is involved in embryo development, nematode larval development and receptor-mediated endocytosis.not known	29.79
WBGene00004336	ret-1	W06A7.3	V	14829177	14847312	ret-1 is an ortholog of human RTN3 (reticulon 3) and RTN4 (reticulon 4); ret-1 is localized to the endomembrane system.RETiculon protein	29.74
WBGene00013307	Y57G11C.9	Y57G11C.9	IV	14787168	14790841	Y57G11C.9 is involved in embryo development; Y57G11C.9 is predicted to have nucleic acid binding activity and nucleotide binding activity, based on protein domain information.not known	29.7
WBGene00001858	hil-7	C01B10.5	IV	6646034	6646939	hil-7 encodes an H1 linker histone.	29.65
WBGene00008852	ubql-1	F15C11.2	I	7021982	7029076	ubql-1 is an ortholog of human UBQLNL (ubiquilin-like), UBQLN3 (ubiquilin 3), UBQLN4 (ubiquilin 4), UBQLN1 (ubiquilin 1) and UBQLN2 (ubiquilin 2); ubql-1 is involved in determination of adult lifespan; ubql-1 is predicted to have damaged DNA binding activity, based on protein domain information.UBiQuiLin	29.64
WBGene00013765	cdkr-3	Y113G7B.16	V	20270107	20275732	cdkr-3 is an ortholog of human CDK5RAP3 (CDK5 regulatory subunit associated protein 3).CDK5 Regulation associated protein	29.62
WBGene00017501	pud-3	F15E11.15	V	2324510	2326847	Protein Up-regulated in Daf-2(gf)	29.62
WBGene00017991	clec-180	F32E10.3	IV	7568902	7573778	C-type LECtin	29.61
WBGene00022597	ZC395.5	ZC395.5	III	5267809	5268781	not known	29.4
WBGene00021934	cct-8	Y55F3AR.3	IV	1087575	1093920	cct-8 encodes a putative theta subunit of the eukaryotic cytosolic ( T complex ) chaperonin, orthologous to human CCT8, ENSG00000020219, and CCT8L2/KCNMB3L; in mass RNAi assays, CCT-8 is required for transgene repression, distal tip cell migration, embryonic and larval viability, fertility, normal body coloration, locomotion, and vulval development, and normally rapid growth.	29.35
WBGene00012255	lpr-6	W04G3.1	X	11059994	11061868	lpr-6 encodes one of seven C. elegans proteins related to the lipocalin family of structurally related, low molecular weight, secreted proteins that bind and transport lipophilic molecules and participate in intercellular signaling; lpr-6 has been reported to be expressed in the amphid sensory neurons.	29.34
WBGene00022401	Y97E10AR.6	Y97E10AR.6	V	8012397	8014182	Y97E10AR.6 is an ortholog of human BSDC1 (BSD domain containing 1).not known	29.33
WBGene00010317	idh-1	F59B8.2	IV	9439087	9440893	idh-1 encodes a predicted cytosolic isocitrate dehydrogenase; by homology, IDH-1 is predicted to catalyze the formation of alpha-ketoglutarate from isocitrate.	29.32
WBGene00008448	E01G4.6	E01G4.6	II	13482405	13485780	not known	29.31
WBGene00020499	T14B4.2	T14B4.2	II	6736201	6736791	T14B4.2 is an ortholog of human MRPS18C (mitochondrial ribosomal protein S18C); T14B4.2 is involved in embryo development, nematode larval development, receptor-mediated endocytosis and reproduction; T14B4.2 is a structural constituent of ribosome, based on protein domain information.not known	29.2
WBGene00013734	Y111B2A.10	Y111B2A.10	III	12596020	12598597	Y111B2A.10 is involved in embryo development and reproduction; Y111B2A.10 is predicted to have metal ion binding activity and nucleic acid binding activity, based on protein domain information.not known	29.2
WBGene00012221	W03C9.5	W03C9.5	II	11967048	11967533	W03C9.5 is involved in autophagy, body morphogenesis, determination of adult lifespan, embryo development, engulfment of apoptotic cell, lipid storage and locomotion.not known	29.04
WBGene00001173	egl-4	F55A8.2	IV	1847968	1880591	egl-4 encodes a cyclic GMP-dependent protein kinase that may act through the TGF-beta signaling pathway to relay sensory cues that modulate chemosensory behavior, dauer formation, foraging, egg laying, body size, and endoreduplication in response to dietary restriction; egl-4 is also required for lethargus, a sleep-like state that is induced before each of the four larval molts; in addition, gene…	28.84
WBGene00018361	F42G8.10	F42G8.10	IV	8128754	8130256	F42G8.10 is an ortholog of human NDUFB11 (NADH dehydrogenase (ubiquinone) 1 beta subcomplex, 11, 17.); F42G8.10 is involved in embryo development and nematode larval development.not known	28.78
WBGene00016231	C29G2.3	C29G2.3	V	2580872	2582939	not known	28.76
WBGene00012019	dkf-2	T25E12.4	V	16747559	16788415	dkf-2 encodes one of two C. elegans novel protein kinase Ds; dkf-2 activity is essential for regulation of innate immunity; a dkf-2::gfp promoter fusion is expressed beginning in late embryogenesis and continuing through adulthood in the intestine and two cells in the vicinity of the posterior bulb of the pharynx.	28.75
WBGene00019771	M04F3.5	M04F3.5	I	4773818	4777717	M04F3.5 encodes an I-BAR domain-containing protein; upon incubation with multilamellar vesicles, the I-BAR domain of M04F5.3 binds the inner membrane leaflet and inserts an amphipathic alpha helix into the bilayer to effect clustering of PI(4,5)P2 and formation of outwardly facing tubules of characteristic diameter; when expressed in U2OS cells, the M04F5.3 I-BAR domain localizes to filopodia and…	28.48
WBGene00021506	Y41D4A.4	Y41D4A.4	IV	1745875	1751679	Y41D4A.4 is an ortholog of human TM9SF3 (transmembrane 9 superfamily member 3).not known	28.45
WBGene00006771	tln-1	Y71G12B.11	I	1721592	1740918	tln-1 is an ortholog of human TLN1 (talin 1); tln-1 is involved in body morphogenesis, embryo development, germ cell development, hermaphrodite genitalia development, inductive cell migration, nematode larval development, ovulation, protein catabolic process and receptor-mediated endocytosis; tln-1 is predicted to have actin filament binding activity, insulin receptor binding activity, and is a s…	28.33
WBGene00000381	cct-6	F01F1.8	III	5853532	5855687	cct-6 encodes, by alternative splicing, two isoforms of a putative zeta subunit of the eukaryotic cytosolic ( T complex ) chaperonin, orthologous to human CCT6A (OMIM:104613); CCT-6 represses SKN-1-dependent transcription of gst-4; CCT-6 is expressed in a few cells of pre-comma stage embryos; in mass RNAi assays, CCT-6 is required for normally short life span, and for normal transgene subcellular…	28.32
WBGene00004272	rab-8	D1037.4	I	3682893	3684118	rab-8 encodes a rab related protein of the Ras GTPase superfamily; RAB-8 functions in sensory neurons in a common ciliary membrane trafficking pathway and in intestinal cells to regulated protein trafficking to the apical plasma membrane; rab-8 also affects ovarian morphology and function, thereby affecting fertility; rab-8 acts downstream of let-60 with respect to vulval development based on gen…	28.19
WBGene00013173	Y53F4B.27	Y53F4B.27	II	15145948	15151917	not known	28.18
WBGene00015413	pdhb-1	C04C3.3	IV	3399672	3403907	C04C3.3 encodes the C. elegans ortholog of the pyruvate dehydrogenase complex E1 beta subunit (PDHB); by homology to mammalian enzymes, the product of C04C3.3 is predicted to function in mitochondria to catalyze the irreversible decarboxylation of pyruvate to acetyl-CoA.	28.18
WBGene00018371	ess-2	F42H10.7	III	8488342	8490347	ess-2 is an ortholog of human DGCR14 (DiGeorge syndrome critical region gene 14); ess-2 is involved in embryo development and meiotic chromosome segregation; ess-2 is localized to the nucleus.ES2 (conserved nuclear protein) Similar	28.14
WBGene00021331	glrx-10	Y34D9A.6	I	1049594	1050726	glrx-10 encodes a glutaredoxin, oxidoreductases of the thioredoxin family; by homology, GLRX-10 is predicted to function in regulation of the thiol redox state of proteins.	28.04
WBGene00009717	dep-1	F44G4.8	II	9005799	9019767	dep-1 encodes a class III receptor protein tyrosine phosphatase (R-PTP) orthologous to human R-PTPs such as PTPRJ/Dep-1 (mutated in epithelial cancers; OMIM:600925); DEP-1 is required, redundantly with LIP-1 and LET-60, and downstream of LIN-12, to promote secondary over primary vulval fate in the P5.p and P7.p lineages; DEP-1 is expressed in P5.p and P7.p lineages, and dep-1 acts cell-autonomous…	28.02
WBGene00008572	F08B12.4	F08B12.4	X	11407056	11407781	F08B12.4 is localized to the nucleus.not known	27.96
WBGene00017717	F22F4.4	F22F4.4	X	5998250	6001534	not known	27.94
WBGene00018572	lin-42	F47F6.1	II	1233244	1244035	lin-42 encodes three PAS domain-containing proteins orthologous to insect and vertebrate Period proteins that function in regulation of circadian rhythms; during larval development, lin-42 functions in the heterochronic pathway to regulate developmental switches that occurs in multiple tissues, including the hypodermis, gonad, sex myoblasts, and vulva; genetic analysis suggests that, in the hypod…	27.88
WBGene00008856	F15D3.6	F15D3.6	I	11572090	11577488	F15D3.6 is an ortholog of human SLMO2 (slowmo 2 (Drosophila)) and SLMO1 (slowmo 1 (Drosophila)).not known	27.86
WBGene00015102	cpg-2	B0280.5	III	7102086	7103990	cpg-2 encodes a chondroitin proteoglycan with six chitin-binding peritrophin-A domains and three mucin-like regions; CPG-2 is individually dispensable for normal embryonic development; however, CPG-2 and CPG-1 are jointly required for osmotic integrity of early embryos, error-free chromosomal segregation during meiosis, polar body extrusion, association of the sperm pronucleus/centrosome complex …	27.58
WBGene00000474	cey-3	M01E11.5	I	5571784	5572973	cey-3 encodes a protein with a cold-shock/Y-box domain; CEY-3 associates with CGH-1, CEY-2, and CEY-4 in cytoplasmic particles of the gonad and early embryo.	27.39
WBGene00009952	acaa-2	F53A2.7	III	13344917	13346866	acaa-2 is an ortholog of human ACAA2 (acetyl-CoA acyltransferase 2); acaa-2 is involved in body morphogenesis; acaa-2 is predicted to have transferase activity, transferring acyl groups other than amino-acyl groups, based on protein domain information.ACetyl-CoA Acyltransferase 2 homolog	27.39
WBGene00001423	fib-1	T01C3.7	V	15000651	15002195	fib-1 encodes the C. elegans ortholog of fibrillarin and Saccharomyces cerevisiae Nop1p, an essential component of the U3 SnoRNP; FIB-1 localizes to the nucleolus.	27.38
WBGene00016427	C34H4.5	C34H4.5	IV	1545300	1566195	not known	27.34
WBGene00001446	flp-3	W07E11.2	X	10092108	10092964	flp-3 encodes nine copies of a GTMRFamide-containing peptide that is predicted to function as a neuropeptide that inhibits pharyngeal action potential in a manner similar to octopamine without having a significant effect on basal resting membrane potential; flp-3 is expressed in three pairs of neurons IL1D, OLL, URB.	27.31
WBGene00001814	haf-4	W04C9.1	I	489984	496154	haf-4 encodes a half-molecular ATP-binding cassette (ABC) transporters similar to the conserved half-type ATP-binding cassette (ABC) transporter, TAPL/ABCB9; in elegans, haf-4 along with another TAPL gene, haf-9 is required for the formation of intestinal organelles; haf-4 and haf-9 are required for proper growth, normal brood size and for the normal defecation cycle; haf-4 and haf-9 are localize…	27.28
WBGene00000718	col-145	B0222.7	V	9162051	9163005	col-145 is an ortholog of human SFTPD (surfactant protein D); col-145 is a structural constituent of cuticle, based on protein domain information.COLlagen	27.26
WBGene00020347	ech-1.2	T08B2.7	I	6206954	6211155	ech-1.2 encodes one of two C. elegans enoyl-CoA hydratases/long-chain 3-hydroxyacyl-CoA dehydrogenases [EC:4.2.1.17 1.1.1.211] orthologous to human HADHA (hydroxyacyl-coenzyme A dehydrogenase/3-ketoacyl-coenzyme A thiolase/enoyl-coenzyme a hydratase (trifunctional protein), alpha subunit OMIM:600890), which when mutated leads to disease.	27.23
WBGene00000414	cec-1	ZK1236.2	III	8426340	8428582	cec-1 encodes a nuclear protein with a chromodomain that is ubiquitously expressed in somatic cells, but is dispensable for embryonic survival or gross adult morphology.	27.22
WBGene00022455	tyms-1	Y110A7A.4	I	5138259	5139447	tyms-1 encodes the C. elegans thymidylate synthase ortholog; by homology, TYMS-1 is predicted to function in dTMP biosynthesis and thus in DNA synthesis; when expressed as a recombinant protein TYMS-1 exhibits thymidylate synthase activity in vitro, and this activity is negatively regulated by tyrosine nitration; analysis of crude C. elegans extracts indicates that thymidylate synthase activity i…	27.15
WBGene00045013	F08A7.1	F08A7.1	IV	17440662	17442140	not known	27.12
WBGene00015083	egg-1	B0244.8	III	5728180	5730394	egg-1 encodes a LDL-receptor repeat-containing protein that is required for fertilization; egg-1 acts redundantly with a similar protein, egg-2, and both proteins are expressed in the developing oocyte; egg-1 is not required for male fertility; egg-1 localizes to the oocyte plasma membrane; the structure and localization of the egg-1 protein suggest that it is required together with egg-2, for ga…	27.07
WBGene00006959	xbp-1	R74.3	III	4193821	4195356	xbp-1 encodes a bZIP transcription factor orthologous to yeast Hac1 and mammalian X box-binding protein 1 (XBP-1, OMIM:194355); XBP-1 is required for the unfolded protein response (UPR) that counteracts cellular stress induced by accumulation of unfolded proteins in the endoplasmic reticulum (ER); xbp-1 mRNA is spliced by the IRE-1 endoribonuclease to promote translation of transcriptionally acti…	27.03
WBGene00019305	snap-29	K02D10.5	III	8776253	8777891	snap-29 encodes one of the SNAP25-family of double SNARE-domain target-SNAREs orthologous to human synaptosomal-Associated protein (OMIM:604202); snap-29 is an essential gene important for development and cellular functions throughout the life cycle; SNAP-29 is required for secretion of many transmembrane cargo proteins of oocyte cells; loss of SNAP-29 leads to defects in ovulation and RNAi leads…	27
WBGene00009141	ncbp-2	F26A3.2	I	7642427	7643328	ncbp-2 encodes the C. elegans ortholog of the CBP20 subunit of the nuclear cap binding complex; by homology, NCBP-2 is predicted to play a role in mRNA decay; loss of ncbp-2 activity via RNAi indicates that this gene is essential for embryonic and larval development and in addition, plays a role in reproduction and vulval morphogenesis; staining of C. elegans embryos with an antibody to human CBP…	26.99
WBGene00000067	act-5	T25C8.2	III	13604339	13606067	act-5 encodes an ortholog of human cytoplasmic actin; act-5 is required for formation of the terminal web and microvilli on the apical surface of intestinal cells; act-5 also plays a role in mediating non-lytic exit of intracellular parasites from the intestine; act-5 is expressed only in intestinal cells and in the excretory cell; in the intestine, ACT-5 localizes to microvilli and the terminal …	26.93
WBGene00008149	pyp-1	C47E12.4	IV	9995472	9998925	pyp-1 encodes, by alternative splicing, three isoforms of an inorganic pyrophosphatase required for embryonic and larval viability, intestinal function, and distal tip cell migration; PYP-1 is catalytically active in vitro, and is expressed in neurons, intestine, and coelomocytes; PYP-1 is orthologous to Drosophila NURF-38, and to human PPA1 (OMIM:179030) and PPA2; by orthology with NURF-38, PYP-…	26.93
WBGene00020683	ribo-1	T22D1.4	IV	6910683	6912863	ribo-1 is an ortholog of human RPN1 (ribophorin I); ribo-1 is involved in cytokinesis, embryo development, lipid storage, locomotion, nematode larval development, positive regulation of growth and reproduction; ribo-1 is predicted to have dolichyl-diphosphooligosaccharide-protein glycotransferase activity, based on protein domain information.RIBOphorin (oligosaccharyltransferase complex) homolog	26.75
WBGene00018218	F40A3.3	F40A3.3	V	7877500	7878501	F40A3.3 is an ortholog of human PEBP1 (phosphatidylethanolamine binding protein 1); F40A3.3 is localized to the mitochondrion.not known	26.71
WBGene00003055	lon-1	F48E8.1	III	5474478	5478382	The lon-1 gene encodes a protein belonging to the PR-protein superfamily that is a target of DBL-1 (TGF-beta) signaling, and that regulates polyploidization and body length.	26.66
WBGene00022274	Y73E7A.8	Y73E7A.8	I	1634740	1644655	Y73E7A.8 is involved in hermaphrodite genitalia development and inductive cell migration.not known	26.63
WBGene00001457	flp-14	Y37D8A.15	III	12910229	12914934	flp-14 encodes four copies of a single FMRFamide-related short peptide neurotransmitter; FLP-14 can increase pharyngeal action potential frequency, although its exact role in C. elegans neurotransmission is not yet clear.	26.62
WBGene00018950	F56C9.6	F56C9.6	III	7308998	7310773	not known	26.37
WBGene00011737	sqst-1	T12G3.1	IV	12034252	12037051	sqst-1 encodes a protein with similarity to mammalian sequestosome 1(SQSTM1)/p62, a signal transduction or adaptor protein involved in receptor-mediated signalling pathways; SQST-1 is weakly expressed in embryos and exhibits a diffuse, cytoplasmic localization; SQST-1 is selectively removed by autophagy during embryogenesis.	26.33
WBGene00009126	pyk-1	F25H5.3	I	9168432	9177497	pyk-1 encodes one of two C. elegans pyruvate kinases; large-scale RNAi experiments indicate that pyk-1 is essential for embryonic development and specifically, for normal cortical activity in the AB blastomere; large-scale expression studies show that pyk-1 is expressed in body wall muscle in larvae and in body wall and vulval muscle, as well as in the reproductive system, in adults.	26.32
WBGene00012434	Y11D7A.10	Y11D7A.10	IV	9258926	9259774	not known	26.31
WBGene00010019	F54B8.4	F54B8.4	V	15816464	15817143	The F54B8.4 gene encodes a homolog of Death Associated Protein 1 (DAP-1) protein that may be involved in apoptosis.	26.28
WBGene00016888	C52E12.1	C52E12.1	II	7025802	7030162	C52E12.1 is an ortholog of human ZNF598 (zinc finger protein 598).not known	26.27
WBGene00003765	nlp-27	B0213.2	V	3989091	3989770	nlp-27 encodes a predicted neuropeptide with homology to C. elegans nlp-28 through nlp-31.	26.27
WBGene00012929	rsks-1	Y47D3A.16	III	11245189	11251257	rsks-1 encodes a putative ribosomal protein S6 kinase (S6K) required additively with IFG-1 for normally high levels of protein synthesis, and for normally short lifespan; RSKS-1 s effect on lifespan is independent of DAF-16, ISP-1, and SIR-2.1, and does not correlate with juglone resistance, but does correlate with abnormally high resistance to starvation and (perhaps) thermotolerance; RSKS-1 is …	26.2
WBGene00000749	col-176	ZC373.7	X	10077613	10078738	col-176 is an ortholog of human SFTPD (surfactant protein D); col-176 is involved in body morphogenesis; col-176 is a structural constituent of cuticle, based on protein domain information.COLlagen	26.19
WBGene00022119	copa-1	Y71F9AL.17	I	2895328	2900860	Y71F9AL.17 encodes an alpha subunit of the coatomer (COPI) complex; in mass RNAi assays, Y71F9AL.17 is required for embryonic viability, fertility, normal locomotion, and normally rapid growth.	26.15
WBGene00010425	lpin-1	H37A05.1	V	13650286	13654129	lpin-1 encodes a putative phosphatidic acid phosphatase orthologous to budding yeast PAH1 and human LPIN1 (OMIM:605518), LPIN2 (OMIM:605519, mutated in Majeed syndrome), and LPIN3 (OMIM:605520); lpin-1 is expressed in vulval muscle; in mass RNAi assays, lpin-1 is required for the osmotic integrity of eggs and for normal larval growth, body thickness, locomotion, and fertility; by orthology, LPIN-…	26.11
WBGene00008483	E04D5.4	E04D5.4	II	10440286	10442515	not known	26.1
WBGene00000380	cct-5	C07G2.3	III	4499191	4508114	cct-5 encodes, by alternative splicing, two isoforms of a putative epsilon subunit of the eukaryotic cytosolic ( T complex ) chaperonin, orthologous to human CCT5 (OMIM:610150, mutated in sensory neuropathy with spastic paraplegia); CCT-5 represses SKN-1-dependent transcription of gst-4; in mass RNAi assays, cct-5 is required for normal embryonic osmotic integrity, transgene subcellular localizat…	26.1
WBGene00020841	T27A3.5	T27A3.5	I	6100263	6101681	T27A3.5 is an ortholog of human PTPN22 (protein tyrosine phosphatase, non-receptor type 22 (lymphoid)), PTPN18 (protein tyrosine phosphatase, non-receptor type 18 (brain-derived)) and PTPN12 (protein tyrosine phosphatase, non-receptor type 12); T27A3.5 is predicted to have protein tyrosine phosphatase activity, based on protein domain information.not known	26.04
WBGene00003178	mec-17	F57H12.7	IV	7983862	7987183	mec-17 encodes an alpha-tubulin acetyltransferase; MEC-17 activity is required for maintaining the differentiated state of the touch receptor neurons, and hence the animal s touch sensitivity, during later stages of larval development; MEC-17 and W06B11.1 function redundantly for acetylation of K40 on MEC-12 alpha-tubulin; mec-17 is expressed solely in the touch receptor cells from late embryogen…	26.01
WBGene00011319	T01C3.2	T01C3.2	V	14991166	14991653	T01C3.2 encodes a divergent ortholog of Drosophila melanogaster E(Y)2 and budding yeast Sus1p; by orthology, T01C3.2 is predicted to enable both transcriptional activation and silencing in chromatin.	25.99
WBGene00000480	cgp-1	Y38C9A.2	V	118043	122966	cgp-1 is an ortholog of human GTPBP1 (GTP binding protein 1); cgp-1 is predicted to have GTP binding activity and GTPase activity, based on protein domain information.Caenorhabditis GTP-binding Protein	25.96
WBGene00021952	vha-19	Y55H10A.1	IV	3369197	3373467	vha-19 encodes an ortholog of subunit Ac45 of the membrane-bound (V0) domain of vacuolar proton-translocating ATPase (V-ATPase); VHA-19 is a predicted V-ATPase transmembrane rotor component; Ac45 is a nonhomologous replacement for subunit c , which is found in fungi but not in animals; conversely, orthologs of Ac45 are only found in animals; VHA-19 is predicted to help carry protons from the cyto…	25.81
WBGene00014209	ZK1067.3	ZK1067.3	II	9223269	9225178	not known	25.71
WBGene00022139	tub-2	Y71G12A.3	I	1874147	1884173	tub-2 is an ortholog of human TULP4 (tubby like protein 4); tub-2 is involved in defense response; tub-2 is predicted to have electron carrier activity, heme binding activity, and iron ion binding activity, based on protein domain information.TUBby-related	25.67
WBGene00001851	hif-1	F38A6.3	V	20780413	20785258	hif-1 encodes an ortholog of the mammalian hypoxia-induced factor HIF-1, and is required for survival in hypoxic environments (1% oxygen) that have no effect on wild-type C. elegans.	25.66
WBGene00018682	aagr-4	F52D1.1	X	460651	466972	aagr-4 is an ortholog of human GANAB (glucosidase, alpha; neutral AB) and GANC (glucosidase, alpha; neutral C); aagr-4 is predicted to have carbohydrate binding activity and hydrolase activity, hydrolyzing O-glycosyl compounds, based on protein domain information.Acid Alpha Glucosidase Relate	25.62
WBGene00019680	K12H4.5	K12H4.5	III	8044481	8044911	K12H4.5 is involved in RNA interference, determination of adult lifespan, embryo development, growth, hermaphrodite genitalia development, nematode larval development, receptor-mediated endocytosis and reproduction.not known	25.61
WBGene00007855	C31H5.4	C31H5.4	I	9042274	9042599	not known	25.59
WBGene00018031	F35B3.4	F35B3.4	X	17019623	17020805	F35B3.4 is an ortholog of human FAM46C (family with sequence similarity 46, member C), FAM46D (family with sequence similarity 46, member D), FAM46B (family with sequence similarity 46, member B) and FAM46A (family with sequence similarity 46, member A).not known	25.58
WBGene00007959	C35C5.10	C35C5.10	X	11554795	11559858	C35C5.10 is an ortholog of human TMEM164 (transmembrane protein 164); C35C5.10 is involved in reproduction.not known	25.52
WBGene00010204	F57F5.1	F57F5.1	V	12003028	12004600	F57F5.1 is an ortholog of human CTSB (cathepsin B); F57F5.1 is involved in embryo development, locomotion, nematode larval development and receptor-mediated endocytosis; F57F5.1 is predicted to have cysteine-type peptidase activity, based on protein domain information.not known	25.49
WBGene00006739	ulp-4	C41C4.6	II	8129960	8134726	ulp-4 is an ortholog of human SENP7 (SUMO1/sentrin specific peptidase 7) and SENP6 (SUMO1/sentrin specific peptidase 6); ulp-4 is involved in body morphogenesis, embryo development, hermaphrodite genitalia development and oviposition; ulp-4 is predicted to have cysteine-type peptidase activity, based on protein domain information; ulp-4 is localized to the mitochondrial matrix.Ubiquitin-Like Prot…	25.44
WBGene00011056	R06B9.5	R06B9.5	II	13736349	13736933	not known	25.4
WBGene00000370	ccg-1	Y73F8A.6	IV	15270158	15275807	Conserved Cysteine/Glycine domain protein	25.39
WBGene00008930	F18A11.3	F18A11.3	II	13036345	13036883	F18A11.3 is an ortholog of human C18orf32 (chromosome 18 open reading frame 32).not known	25.38
WBGene00013461	Y67H2A.2	Y67H2A.2	IV	13289786	13297868	Y67H2A.2 is an ortholog of human KLHDC10 (kelch domain containing 10).not known	25.32
WBGene00011432	sdz-30	T04D3.2	I	13306205	13308786	sdz-30 is involved in body morphogenesis, embryo development, hermaphrodite genitalia development, lipid storage, locomotion, nematode larval development and reproduction; sdz-30 is localized to the cytoplasm.SKN-1 Dependent Zygotic transcript	25.3
WBGene00001387	far-3	F15B9.1	V	12996818	12997524	far-3 is predicted to have lipid binding activity, based on protein domain information.Fatty Acid/Retinol binding protein	25.28
WBGene00020149	T01D1.4	T01D1.4	II	176997	179093	T01D1.4 is an ortholog of human ADI1 (acireductone dioxygenase 1); T01D1.4 is involved in embryo development; T01D1.4 is predicted to have acireductone dioxygenase [iron(II)-requiring] activity, based on protein domain information.not known	25.27
WBGene00018487	F46C8.8	F46C8.8	X	7551202	7554426	not known	25.24
WBGene00003936	pat-12	T17H7.4	III	727212	752426	pat-12 encodes several isoforms containing a novel hemidesmosome component that has strong homology to antigen B20 from filarial nematode onchocerca volvulus, which partly protects different hosts against infection when used for immunization; PAT-12 activity is important to maintain FO integrity and might have distinct functions apically and basally based on differential loss of VAB-10A, CIFs and…	25.23
WBGene00013352	lon-8	Y59A8B.20	V	17995345	18001370	lon-8 encodes a secreted protein, conserved among nematodes, that inhibits body elongation during larval and early adult growth, probably by limiting cell size rather than nuclear ploidy or cell number; LON-8 is also required for normal ray morphology in the male tail, but not for superficially normal male mating, suggesting a role in cuticle retraction; LON-8 is strongly expressed in the hypoder…	25.19
WBGene00012853	Y44A6D.2	Y44A6D.2	V	20789471	20790785	not known	25.18
WBGene00018239	sec-20	F40G9.1	III	192106	194350	sec-20 is an ortholog of human BNIP1 (BCL2/adenovirus E1B interacting protein 1); sec-20 is involved in locomotion, the molting cycle, nematode larval development, receptor-mediated endocytosis and secretion by cell.yeast SEC homolog	25.11
WBGene00019760	calu-1	M03F4.7	X	4969533	4970911	calu-1 is an ortholog of human CALU (calumenin), RCN1 (reticulocalbin 1, EF-hand calcium binding domain) and RCN3 (reticulocalbin 3, EF-hand calcium binding domain); calu-1 is involved in body morphogenesis, cuticle development, determination of adult lifespan, locomotion, the molting cycle and nematode larval development; calu-1 is predicted to have calcium ion binding activity, based on protein…	25.08
WBGene00020679	ogdh-1	T22B11.5	IV	4696835	4704011	The T22B11.5 gene encodes an ortholog of the human gene OGDH, which when mutated leads to alpha-ketoglutarate deficiency (OMIM:203740); the T22B11.5 protein is predicted to be mitochondrial with 68% accuracy.	25.05
WBGene00001244	elo-6	F41H10.8	IV	5386627	5388559	The elo-6 gene encodes a paralog of elo-1 and elo-2, each of which encodes a polyunsaturated fatty acid (PUFA) elongase; ELO-6 may be required for a normally high growth rate.	25.01
WBGene00004241	puf-5	F54C9.8	II	8575541	8577722	puf-5 encodes a Pumilio protein; PUF-5 is required, redundantly with PUF-6/7, for translational repression of glp-1 mRNA in oocytes (via specific elements in the 3 UTR site), and for normal oocyte maturation (growth, organization, nuclear enlargement, yolk uptake, and localization of RME-2 to the plasma membrane) and early embryogenesis (cell divisions and eggshell formation); since glp-1 mutatio…	24.93
WBGene00000882	cyn-6	F42G9.2	III	773403	774160	cyn-6 encodes a cyclophilin most similar to human secreted cyclophilin type B isoforms that is functional when expressed in E. coli; it is expressed in the intestine.	24.91
WBGene00001559	gei-1	F45H7.2	III	3344875	3363427	gei-1 encodes a protein containing a RhoGAP domain and a START (StAR-related lipid-transfer) domain and interacts with GEX-2 in yeast two-hybrid assays.	24.91
WBGene00017023	D1022.4	D1022.4	II	7456242	7457330	D1022.4 is predicted to have hydrolase activity, based on protein domain information.not known	24.88
WBGene00017490	pud-2.1	F15E11.1	V	2329444	2329954	pud-2.1, along with pud-2.2, encodes a 17.4 kDa protein (CE16999) with unknown function that is seven-fold more abundant in glp-1 mutant hermaphrodites (which lack a germline) than in normal hermaphrodites; in addition, the protein products of pud-2.1/pud-2.2 are more abundant in daf-2 mutant vs. wild-type adults during a temperature shift from 15 to 25 degrees C; pud-2.1(RNAi) animals have no ob…	24.88
WBGene00018764	F53F10.2	F53F10.2	I	3831117	3834124	F53F10.2 is an ortholog of human ODC1 (ornithine decarboxylase 1), AZIN2 (antizyme inhibitor 2) and AZIN1 (antizyme inhibitor 1); F53F10.2 is predicted to have catalytic activity, based on protein domain information.not known	24.87
WBGene00018393	msra-1	F43E2.5	II	7363216	7364107	msra-1 encodes a methionine sulfoxide-S-reductase (MsrA) with experimentally confirmed activity.	24.86
WBGene00004930	sod-1	C15F1.7	II	6972712	6973892	sod-1 encodes the copper/zinc superoxide dismustase, an enzyme that is known to protect cells from oxidative damage; superoxide dismutase activity can be detected in worm extracts; sod-1 activity has been implicated in the increased life-span of dauer larvae where this enzyme demonstrates the highest activity compared to other life-stages as well as in the increased life span of age-1 mutants and…	24.8
WBGene00010221	F57G12.1	F57G12.1	X	12169113	12171681	not known	24.67
WBGene00002986	lig-4	C07H6.1	III	7521463	7524836	lig-4 encodes an ortholog of DNA ligase IV in budding yeast (DNL4) and human (LIG4; OMIM:601837, mutated in LIG4 syndrome); LIG-4 is required for resistance to ionizing radiation (IR) in somatic tissues (such as motor neurons, vulva, or uterus) and in endoreduplicating intestinal cells, but not in the germline (e.g., in dog-1-induced lesions); LIG-4 is required for non-homologous end-joining of d…	24.56
WBGene00018286	F41E6.5	F41E6.5	V	8603564	8605469	F41E6.5 is an ortholog of human HAO1 (hydroxyacid oxidase (glycolate oxidase) 1) and HAO2 (hydroxyacid oxidase 2 (long chain)); F41E6.5 is predicted to have FMN binding activity and oxidoreductase activity, based on protein domain information.not known	24.42
WBGene00013442	Y66D12A.16	Y66D12A.16	III	11524377	11526564	Y66D12A.16 is involved in embryo development.not known	24.41
WBGene00001501	ftn-2	D1037.3	I	3680178	3680944	ftn-2 encodes one of two C. elegans ferritin heavy chain homologs; loss of ftn-2 activity via deletion mutation results in slightly lower brood sizes and, under iron stress conditions, slightly faster growth from the L4 to adult stage of development, and slightly reduced lifespan; an ftn-2::gfp reporter fusion is expressed in diverse tissues, including the pharynx, intestine, and hypodermis, and …	24.4
WBGene00006862	pnk-4	C42D8.3	X	5087840	5092511	pnk-4 is an ortholog of human PANK4 (pantothenate kinase 4); pnk-4 is involved in hermaphrodite genitalia development, locomotion, the molting cycle, oviposition and positive regulation of growth; pnk-4 is predicted to have ATP binding activity and pantothenate kinase activity, based on protein domain information.PaNtothenate Kinase	24.28
WBGene00006780	unc-44	B0350.2	IV	5966656	6004859	The unc-44 gene encodes an ankyrin-like protein required for proper sex myoblast and axonal guidance during development.	24.26
WBGene00020695	T22F3.2	T22F3.2	V	3586639	3589017	T22F3.2 is predicted to have ubiquitinyl hydrolase activity, based on protein domain information.not known	24.15
WBGene00012608	Y38F1A.6	Y38F1A.6	II	12994358	12996571	Y38F1A.6 is an ortholog of human ADHFE1 (alcohol dehydrogenase, iron containing, 1); Y38F1A.6 is predicted to have metal ion binding activity and oxidoreductase activity, based on protein domain information.not known	24.11
WBGene00006720	ubc-25	F25H2.8	I	10562970	10564914	ubc-25 is an ortholog of human UBE2Q2 (ubiquitin-conjugating enzyme E2Q family member 2) and UBE2Q1 (ubiquitin-conjugating enzyme E2Q family member 1); ubc-25 is localized to the nucleus.UBiquitin Conjugating enzyme	24.1
WBGene00000105	alg-1	F48F7.1	X	13949142	13956256	alg-1 encodes an Argonaut ortholog; alg-1 is involved in RNA interference and affects developmental timing along with alg-2 and dcr-1 by regulating expression of the lin-4 and let-7 small temporal RNAs.	24.1
WBGene00001484	fox-1	T07D1.4	X	2445500	2450504	fox-1 encodes an RNA-binding protein of the RNA recognition motif (RRM) superfamily of ribonucleic acid binding proteins; during C. elegans development, FOX-1 functions redundantly with other numerator elements to effect proper dosage compensation in the early embryo; in influencing dosage compensation, FOX-1 likely acts via post-transcriptional regulation of xol-1 mRNA levels; in addition to its…	24.09
WBGene00012489	Y19D2B.1	Y19D2B.1	II	10922672	10922974	Y19D2B.1 is an ortholog of human TUBA4A (tubulin, alpha 4a), TUBA1C (tubulin, alpha 1c) and TUBA1A (tubulin, alpha 1a); Y19D2B.1 is involved in embryo development, inductive cell migration, pronuclear migration and receptor-mediated endocytosis; Y19D2B.1 is predicted to have GTP binding activity, GTPase activity, and is a structural constituent of cytoskeleton, based on protein domain information…	24.01
WBGene00000715	col-142	T15B7.4	V	6831163	6832254	col-142 is an ortholog of human SFTPD (surfactant protein D); col-142 is a structural constituent of cuticle, based on protein domain information.COLlagen	24
WBGene00002074	ima-3	F32E10.4	IV	7558806	7561664	ima-3 encodes one of three C. elegans importin alpha nuclear transport factors and the importin alpha that is most similar to the alpha3-subtype; ima-3 activity is required throughout development: during oogenesis, ima-3 is essential for progression past pachytene of meiotic prophase I and for proper organization of the nuclear pore complex (NPC) as well as association of P granules with the NPC;…	23.94
WBGene00012312	W06G6.10	W06G6.10	V	16646434	16647193	not known	23.8
WBGene00003831	nuo-1	C09H10.3	II	11097841	11100145	nuo-1 encodes a encodes a 51 kDa subunit of mitochondrial complex I that is required for oxidative phosphorylation, resistance to volatile anesthetics, and progression through development; nuo-1 is orthologous to human NDUFV1 (OMIM:161015, mutated in Leigh syndrome); nuo-1(ua1) induces a developmental arrest at the third larval (L3) stage that blocks reproduction, and thus is lethal to a populati…	23.76
WBGene00012717	Y39E4B.6	Y39E4B.6	III	13070760	13075032	Y39E4B.6 is involved in cell migration; Y39E4B.6 is predicted to have cyclin-dependent protein serine/threonine kinase inhibitor activity and snRNA binding activity, based on protein domain information.not known	23.76
WBGene00001976	hmg-11	T05A7.4	II	4672798	4673747	hmg-11 is predicted to have DNA binding activity, based on protein domain information.HMG	23.75
WBGene00206418	M04C3.5	M04C3.5	V	19449775	19451078	not known	23.74
WBGene00001064	dpy-2	T14B4.6	II	6714292	6715997	The dpy-2 gene encodes an unusual cuticular collagen that is required for maintaining the normal body length of the animal in later larval stages; dpy-2 interacts with other cuticular collagens such as dpy-10 and sqt-1, and suppresses mutations in glp-1, mup-1, and emb-5.	23.72
WBGene00001452	flp-9	C36H8.3	IV	12754558	12757673	flp-9 encodes a predicted FMRFamide-like peptide neurotransmitter that inhibits action potentials in the pharyngeal muscle when applied to the pharynx of dissected worms and inhibits movement when injected into A. suum; expressed at highest levels prior to adulthood.	23.67
WBGene00012888	sas-6	Y45F10D.9	IV	13786944	13788723	sas-6 is a member of an evolutionarily conserved family of proteins containing a coiled-coil region and a novel PISA (present in SAS-6) motif conserved in similar proteins in at least eight other species that contain basal bodies or centrioles; SAS-6 activity, along with that of ZYG-1, SAS-4, SAS-5, and SPD-2, is essential for centriole duplication; SAS-6 functions in a dose-dependent manner and …	23.67
WBGene00008684	mig-32	F11A10.3	IV	12089247	12092213	mig-32 encodes a RING domain-containing protein that is homologous to core components of Drosophila and human PRC1 (Polycomb repressive complex 1) including BMI-1 and Lethal (3) 73Ah; consistent with its predicted role as a PRC1 component, mig-32 activity is required in vivo for histone H2A ubiquitination; mig-32 is also required for proper positioning of Ray 1 in the male tail, neuronal migratio…	23.66
WBGene00003124	mai-1	K10B3.9	X	3114682	3116538	mai-1 is homologous to mitochondrial intrinsic ATPase inhibitor protein (IF(1)), which blocks reverse action (ATP hydrolysis) by F(0)F(1)-ATPase when its (normally required) proton gradient is lost; MAI-1 lacks an obvious mitochondrial import signal at its N-terminus, and is not transported to yeast mitochondria; MAI-1 may be cytosolic in vivo, regulating cytosolic ATPase(s); MAI-1 can inhibit ye…	23.64
WBGene00019958	R08E3.2	R08E3.2	X	4822659	4824680	not known	23.54
WBGene00021035	W05F2.3	W05F2.3	I	3367639	3368552	W05F2.3 is involved in hermaphrodite genitalia development, nematode larval development and reproduction.not known	23.48
WBGene00013236	Y56A3A.18	Y56A3A.18	III	11917484	11918721	Y56A3A.18 encodes an ortholog of S. cerevisiae BUD20 that may suppress tumorous growth in the germ line by ensuring robust larval germline proliferation; like PRO-1, -2, and -3, Y56A3A.18 is thought to be required for ribosome biogenesis, suggesting a link between biogenesis in the distal sheath and control of cell division in the germ line.	23.43
WBGene00022599	ZC395.10	ZC395.10	III	5273606	5274787	daf-41 is an ortholog of human PTGES3 (prostaglandin E synthase 3 (cytosolic)); daf-41 is involved in embryo development and reproduction; daf-41 is localized to the myofibril.not known	23.34
WBGene00000689	col-115	Y42H9B.1	IV	7988688	7991423	col-115 is an ortholog of human CCBE1 (collagen and calcium binding EGF domains 1) and COL15A1 (collagen, type XV, alpha 1).COLlagen	23.31
WBGene00002203	kin-20	F46F2.2	X	15269126	15281110	kin-20 is an ortholog of human CSNK1E (casein kinase 1, epsilon) and CSNK1D (casein kinase 1, delta); kin-20 is involved in body morphogenesis, embryo development, locomotion, nematode larval development, positive regulation of growth and reproduction; kin-20 is predicted to have ATP binding activity and protein kinase activity, based on protein domain information.protein KINase	23.31
WBGene00006626	tsn-1	F10G7.2	II	4706821	4710169	tsn-1 encodes the C. elegans ortholog of Tudor-SN (tudor staphylococcal nuclease); TSN-1 is a component of the RNA-induced silencing complex (RISC) and its activity is required for proper function of the let-7 miRNA in vivo; TSN-1 is found in both the nucleus and the cytosol.	23.3
WBGene00018969	F56D3.1	F56D3.1	II	4142816	4149679	not known	23.27
WBGene00001994	hpk-1	F20B6.8	X	4210654	4217290	hpk-1 encodes a predicted dual-specificity protein kinase with distant homology to the vertebrate protein kinase DYRK1A and the Drosophila homolog mini-brain; RNA interference of hpk-1 does not result in any detectable phenotype; the HPK-1::GFP fusion protein is localized to the nucleus and is expressed in cleavage stage embryos.	23.27
WBGene00020868	eif-1	T27F7.3	II	4990831	4993580	eif-1 is an ortholog of human EIF1B (eukaryotic translation initiation factor 1B) and EIF1 (eukaryotic translation initiation factor 1); eif-1 is involved in apoptotic process, body morphogenesis, cell migration, determination of adult lifespan, embryo development, gonad development, nematode larval development, reproduction and translation; eif-1 is predicted to have translation initiation facto…	23.25
WBGene00003162	mdh-2	F20H11.3	III	6606250	6608106	mdh-2 encodes a homolog of malate dehydrogenase that is predicted to be mitochondrial.	23.23
WBGene00018734	F53A10.2	F53A10.2	II	1197374	1230780	F53A10.2 encodes a Rap1GAP homolog; a region of F53A10.2 encompassing one GoLoco motif specifically binds GOA-1 in yeast two-hybrid assays, and also binds itself; F53A10.2 is expressed in hypodermal seam cells, various neurons, and intestinal cells; F53A10.2 has no obvious function or phenotype in RNAi assays, whether in a normal background or in goa-1(-) or goa-1(gf) mutant backgrounds.	23.19
WBGene00010478	K01G5.5	K01G5.5	III	10748429	10750084	The K01G5.5 gene encodes an ortholog of human DYSKERIN (DKC1; OMIM:300126), which when mutated leads to X-linked dyskeratosis congenita (OMIM:305000); the K01G5.5 protein is predicted to be mitochondrial with 68% accuracy.	23.19
WBGene00007836	C31C9.2	C31C9.2	II	13636983	13638480	C31C9.2 is orthologous to the human gene PHOSPHOGLYCERATE DEHYDROGENASE (PHGDH; OMIM:606879), which when mutated leads to phosphoglycerate dehydrogenase deficiency.	23.14
WBGene00010727	K09G1.1	K09G1.1	V	9583596	9590523	K09G1.1 is an ortholog of human MAL (mal, T-cell differentiation protein), MALL (mal, T-cell differentiation protein-like), CMTM8 (CKLF-like MARVEL transmembrane domain containing 8), MARVELD1 (MARVEL domain containing 1), PLLP (plasmolipin), CMTM7 (CKLF-like MARVEL transmembrane domain containing 7), PLP2 (proteolipid protein 2 (colonic epithelium-enriched)), CMTM2 (CKLF-like MARVEL transmembran…	23.02
WBGene00022861	dve-1	ZK1193.5	X	427061	433799	dve-1 encodes, by alternative splicing, three proteins with a COMPASS (CMP) domain and two homeodomains; dve-1 interacts with two or more components of the EGF/RAS signalling pathway, and is required for such signalling in vulval development; the CMP domain is found in the N-terminus of SATB-class CUT homeodomain proteins (e.g. human SATB1), and in Drosophila DEFECTIVE PROVENTRICULUS (DVE), to wh…	23.02
WBGene00006587	tnt-2	F53A9.10	X	8721557	8723552	tnt-2 is an ortholog of human TNNT1 (troponin T type 1 (skeletal, slow)), TNNT3 (troponin T type 3 (skeletal, fast)) and TNNT2 (troponin T type 2 (cardiac)); tnt-2 is involved in locomotion.TropoNin T	23
WBGene00019947	htz-1	R08C7.3	IV	4446002	4447006	htz-1 encodes the C. elegans ortholog of the H2A.Z histone variant; htz-1 is an essential gene and during development, HTZ-1 functions with the PHA-4/FoxA transcription factor and the MYS-1/TIP60-SSL-1/SWR1 remodeling complex to regulate gene expression during pharyngeal (foregut) organogenesis; a YFP::HTZ-1 fusion protein localizes to pharyngeal gene promoters at the onset of transcription, in a…	22.98
WBGene00003077	lsm-3	Y62E10A.12	IV	13387417	13389599	lsm-3 is an ortholog of human LSM3 (LSM3 , U6 small nuclear RNA associated (S. cerevisiae)); lsm-3 is involved in embryo development and reproduction; lsm-3 is localized to the cytoplasmic mRNA processing body.LSM Sm-like protein	22.95
WBGene00010454	K01B6.3	K01B6.3	III	9300219	9303923	not known	22.91
WBGene00195063	Y38C1AA.14	Y38C1AA.14	IV	205239	208004	Y38C1AA.14 is an ortholog of human COA1 (cytochrome c oxidase assembly factor 1 (S. cerevisiae)); Y38C1AA.14 is involved in reproduction.not known	22.91
WBGene00021915	Y55D5A.1	Y55D5A.1	III	2982414	2988251	Y55D5A.1 is involved in axonal fasciculation, locomotion and oviposition.not known	22.9
WBGene00008857	timm-23	F15D3.7	I	11578641	11579612	F15D3.7 encodes the C. elegans ortholog of the mitochondrial import inner membrane translocase subunit Tim23; by homology, F15D3.7 is predicted to function in transit peptide-containing proteins across the mitochondrial inner membrane.	22.89
WBGene00020895	T28D9.3	T28D9.3	II	6485677	6488830	T28D9.3 is an ortholog of human PPAP2B (phosphatidic acid phosphatase type 2B), PPAP2C (phosphatidic acid phosphatase type 2C) and PPAP2A (phosphatidic acid phosphatase type 2A); T28D9.3 is predicted to have catalytic activity, based on protein domain information.not known	22.89
WBGene00022024	Y64H9A.2	Y64H9A.2	X	5044010	5044748	not known	22.89
WBGene00011501	rmd-1	T05G5.7	III	9758927	9760389	rmd-1 is an ortholog of human RMDN3 (regulator of microtubule dynamics 3) and RMDN2 (regulator of microtubule dynamics 2); rmd-1 is involved in apoptotic process, embryo development and oogenesis; rmd-1 is localized to the mitotic spindle pole and the spindle microtubule.Regulator of Microtubule Dynamics	22.78
WBGene00012988	ztf-22	Y48C3A.4	II	13279773	13285817	ztf-22 is an ortholog of human ZNF280A (zinc finger protein 280A), ZNF280B (zinc finger protein 280B), ZNF280D (zinc finger protein 280D), ZBTB46 (zinc finger and BTB domain containing 46), ZBTB3 (zinc finger and BTB domain containing 3), ZBTB33 (zinc finger and BTB domain containing 33), NACC1 (nucleus accumbens associated 1, BEN and BTB (POZ) domain containing), NACC2 (NACC family member 2, BEN…	22.73
WBGene00015169	B0403.5	B0403.5	X	7057808	7061682	not known	22.72
WBGene00004988	spp-3	T08A9.7	X	7314883	7315353	spp-3 encodes an antimicrobial peptide that belongs to the SPP-protein family, called caenopores, with structural similarity to saposin-like proteins (SAPLIPs), the amoebapores and the mammalian NK-lysin and granulysin; caenopores are part of the worm s innate immune system and interact with and eliminate bacteria via membrane pore-forming activity; C. elegans has at least 33 putative SPP protein…	22.71
WBGene00011760	T13H5.6	T13H5.6	II	8526798	8531222	T13H5.6 is an ortholog of human NKAIN3 (Na+/K+ transporting ATPase interacting 3), NKAIN4 (Na+/K+ transporting ATPase interacting 4) and NKAIN2 (Na+/K+ transporting ATPase interacting 2); T13H5.6 is involved in nematode larval development, receptor-mediated endocytosis and reproduction.not known	22.65
WBGene00019300	swt-1	K02D7.5	IV	307505	311235	swt-1 is an ortholog of human SLC50A1 (solute carrier family 50 (sugar efflux transporter), member 1); swt-1 is involved in carbohydrate transmembrane transport and lipid storage.SWEET sugar transporter family	22.63
WBGene00004392	rnr-2	C03C10.3	III	4093306	4094921	rnr-2 encodes the small subunit of ribonucleotide reductase; by homology, RNR-2 is predicted to function in deoxyribonucleotide biosynthesis; in C. elegans rnr-2 is an essential gene whose activity is required for reproduction and embryonic development.	22.62
WBGene00000245	bca-1	T13C5.5	X	6201908	6204746	bca-1 encodes a member of the carbonic anhydrase family.	22.62
WBGene00004897	snb-1	T10H9.4	V	6655551	6656501	The snb-1 gene encodes synaptobrevin, a synaptic vesicle protein orthologous to human vesicle-associated membrane protein 1 (VAMP1 OMIM:185880) and 2 (VAMP2 OMIM:185881), and is required for viability and synaptic transmission; SNB-1 is likely to play a role in vesicle docking and/or fusion and is expressed in neurons where it colocalizes with synaptic vesicle proteins RAB-3 and synaptotagmin.	22.56
WBGene00000843	cup-2	F25D7.1	I	10398984	10400195	cup-2 encodes a C. elegans Derlin ortholog; the primary phenotype of cup-2 animals is an accumulation of secreted GFP in the pseudocoelom, suggesting a decrease in, or the absence of, endocytosis in coelomocytes; CUP-2 localizes to endosomes and to the endoplasmic reticulum.	22.55
WBGene00010075	F55A11.1	F55A11.1	V	11763138	11764378	F55A11.1 is an ortholog of human MCFD2 (multiple coagulation factor deficiency 2); F55A11.1 is involved in embryo development.not known	22.52
WBGene00003844	odc-1	K11C4.4	V	6898541	6900223	odc-1 encodes ornithine decarboxylase, the first enzyme of polyamine biosynthesis that catalyzes the conversion of ornithine to putrescine; ODC-1 is required for development when animals are deprived of exogenous polyamines, which are required for oogenesis and completion of embryogenesis; in addition,ODC-1 may contribute to male fertility; ODC-1 activity is detectable at all developmental stages…	22.46
WBGene00018899	F55G1.1	F55G1.1	IV	7491771	7493757	not known	22.42
WBGene00045276	F18E3.13	F18E3.13	V	7416116	7416819	not known	22.4
WBGene00016907	C53H9.2	C53H9.2	I	1832897	1834764	C53H9.2 encodes at least three protein isoforms orthologous to the GTP-binding proteins human GNL1 (HSR1; OMIM:143024) and murine MMR1, as well as LSG1 in S. cerevisiae and many other eukaryotic and bacterial proteins; one alternative transcription unit of the C53H9.2 locus, C53H9.2a, has a natural nonsense transcript that is up-regulated in vivo by smg[-] mutations, indicating that C53H9.2 is a …	22.38
WBGene00020192	T03F1.11	T03F1.11	I	3853835	3854239	T03F1.11 is an ortholog of human CHP2 (calcineurin-like EF-hand protein 2) and CHP1 (calcineurin-like EF-hand protein 1); T03F1.11 is predicted to have calcium ion binding activity, based on protein domain information.not known	22.34
WBGene00022053	cisd-3.2	Y67D2.3	III	1540491	1543420	cisd-3.2 is an ortholog of human CISD3 (CDGSH iron sulfur domain 3); cisd-3.2 is predicted to have 2 iron, 2 sulfur cluster binding activity, based on protein domain information.CDGSH Iron Sulfur Domain protein homolog	22.34
WBGene00017698	F22B7.9	F22B7.9	III	8652578	8653907	F22B7.9 encodes a predicted methyltransferase; F22B7.9 reporter fusions are expressed in the intestine.	22.32
WBGene00003495	mup-2	T22E5.5	X	6408464	6410359	mup-2 encodes the muscle contractile protein troponin T ( TnT ) homologous to vertebrate and invertebrate TnT and contains an invertebrate- specific COOH -terminal tail; mup-2 affects embryonic body wall muscle cell contraction, sarcomere organization, cell positioning, regulated muscle contraction in larval and adult body wall muscle, epidermal morphogenesis, and is required for proper function …	22.3
WBGene00022865	ufbp-1	ZK1236.7	III	8439468	8443607	ufbp-1 is an ortholog of human DDRGK1 (DDRGK domain containing 1); ufbp-1 is involved in reproduction and striated muscle myosin thick filament assembly; ufbp-1 is localized to the nucleus.UFM Binding Protein	22.23
WBGene00021845	rpb-7	Y54E10BR.6	I	3031212	3032938	rpb-7 is an ortholog of human POLR2G (polymerase (RNA) II (DNA directed) polypeptide G); rpb-7 is involved in embryo development, engulfment of apoptotic cell, gonad development, nematode larval development, receptor-mediated endocytosis and reproduction; rpb-7 is predicted to have DNA-directed RNA polymerase activity and nucleic acid binding activity, based on protein domain information.RNA Poly…	22.2
WBGene00015280	C01B10.6	C01B10.6	IV	6640161	6645352	not known	22.19
WBGene00009241	F28H7.8	F28H7.8	V	10758960	10760668	F28H7.8 is an ortholog of human SEC14L2 (SEC14-like 2 (S. cerevisiae)), SEC14L6 (SEC14-like 6 (S. cerevisiae)), SEC14L4 (SEC14-like 4 (S. cerevisiae)) and SEC14L3 (SEC14-like 3 (S. cerevisiae)).not known	22.19
WBGene00020530	T15B12.1	T15B12.1	III	5288180	5298352	T15B12.1 is an ortholog of human SPECC1 (sperm antigen with calponin y and coiled-coil domains 1), SPECC1L (sperm antigen with calponin y and coiled-coil domains 1-like) and GAS2L2 (growth arrest-specific 2 like 2); T15B12.1 is localized to the mitochondrion.not known	22.15
WBGene00003150	mbk-2	F49E11.1	IV	13009135	13035902	mbk-2 encodes one of two C. elegans members of the DYRK (dual-specificity Yak1-related kinase) family of proteins that includes S. cerevisiae Yak1 and the Drosophila minibrain and DYRK2 kinases; MBK-2 activity is required maternally for the oocyte-to-egg transition that occurs during the earliest stages of embryonic development; specifically, MBK-2 is required for: 1) posterior localization of th…	22.15
WBGene00016977	akap-1	C56G2.1	III	6353384	6366642	akap-1 is an ortholog of human AKAP1 (A kinase (PRKA) anchor protein 1); akap-1 is involved in determination of adult lifespan and embryo development; akap-1 is predicted to have RNA binding activity, based on protein domain information.A-Kinase Anchor Protein, mitochondrial homolog	22.14
WBGene00001018	dnc-2	C28H8.12	III	5924391	5925754	dnc-2 encodes the C. elegans ortholog of the dynactin complex subunit p50/dynamitin/DCTN2; dnc-2 is required for spindle alignment in polarized cells in early embryos, nuclear movement, spindle morphology, chromosome segregation, and pronuclear migration; DNC-2 is part of the multisubunit dynactin complex in vivo, and physically interacts specifically with the DNC-1 and DNC-3 dynactin subunits.	22.12
WBGene00003915	pan-1	M88.6	III	4562738	4566280	pan-1 encodes a novel predicted transmembrane protein with extracellular leucine-rich repeats; loss of PAN-1 activity via RNAi results in molting defects and arrested L2-sized larvae, indicating that PAN-1 is required for completion of the larval molts; pan-1 expression is enriched in the germline and upregulated in animals mutant for unc-95, which encodes a LIM domain-containing protein that loc…	22.06
WBGene00013805	bca-2	Y116A8C.28	IV	17096388	17100248	bca-2 is involved in cellular metabolic process; bca-2 is predicted to have carbonate dehydratase activity and zinc ion binding activity, based on protein domain information.Beta Carbonic Anhydrase	22.05
WBGene00015545	C06G1.1	C06G1.1	X	16633363	16637633	C06G1.1 is an ortholog of human PLTP (phospholipid transfer protein), CETP (cholesteryl ester transfer protein, plasma), BPIFB1 (BPI fold containing family B, member 1), BPIFA2 (BPI fold containing family A, member 2), BPIFA1 (BPI fold containing family A, member 1), BPIFB3 (BPI fold containing family B, member 3), BPIFB4 (BPI fold containing family B, member 4), BPIFA3 (BPI fold containing famil…	22.03
WBGene00010285	F58H1.2	F58H1.2	V	11929105	11929990	not known	21.97
WBGene00009454	F36A2.7	F36A2.7	I	8813761	8815196	F36A2.7 is involved in embryo development and nematode larval development.not known	21.92
WBGene00000542	clp-1	C06G4.2	III	7981074	7986337	clp-1 encodes a calpain homolog that has significant identity to mammalian calpains over its whole length and that contains motifs typical of calpains, including a thiol (cysteine) protease active site and a Ca[2+]-binding domain; CLP-1 is required, in parallel with TRA-3 but in series with ASP-3 and ASP-3, for degenerative (necrotic-like) cell death in neurons induced by mutations such as mec-4(…	21.84
WBGene00011155	R09B3.2	R09B3.2	I	11909356	11910104	not known	21.82
WBGene00012033	T26C5.3	T26C5.3	II	9236583	9249123	T26C5.3 is an ortholog of human SLC33A1 (solute carrier family 33 (acetyl-CoA transporter), member 1); T26C5.3 is involved in embryo development; T26C5.3 is predicted to have acetyl-CoA transporter activity, based on protein domain information.not known	21.78
WBGene00000282	cah-4	R01E6.3	X	13542574	13544601	cah-4 encodes a carbonic anhydrase homolog, which is rather divergent from other such homologs in C. elegans (with at most 38% identity to any other carbonic anhydrase, in or out of C. elegans); it is individually dispensable for viability and for grossly normal postembryonic morphology, and thus may have a more subtle biological function than the basic cytoprotective functions expected for carbo…	21.78
WBGene00010130	vha-14	F55H2.2	III	9508074	9509778	vha-14 encodes an ortholog of subunit D of the cytoplasmic (V1) domain of vacuolar proton-translocating ATPase (V-ATPase); VHA-14 is a predicted cytosolic rotor (stalk) component.	21.74
WBGene00021903	Y55B1AL.1	Y55B1AL.1	III	573984	576440	not known	21.73
WBGene00013671	Y105E8A.11	Y105E8A.11	I	14432793	14433741	Y105E8A.11 is an ortholog of human BOLA3 (bolA family member 3).not known	21.67
WBGene00012813	Y43F8B.2	Y43F8B.2	V	19519925	19533110	Y43F8B.2 is an ortholog of human GSKIP (GSK3B interacting protein); Y43F8B.2 is involved in innate immune response; Y43F8B.2 is localized to the striated muscle dense body.not known	21.65
WBGene00022044	dpm-1	Y66H1A.2	IV	445677	448449	dpm-1 encodes a putative catalytic subunit of dolichol phosphate mannosyltransferase, orthologous to budding yeast and human DPM1 (OMIM:603503, mutated in congenital disorder of glycosylation type Ie); in mass RNAi assays, DPM-1 is required for embryonic viability and proper cortical motion in the early embryo.	21.64
WBGene00007489	C09G5.7	C09G5.7	II	10714913	10716454	not known	21.61
WBGene00011217	R10E11.5	R10E11.5	III	9785788	9789641	not known	21.6
WBGene00000111	alh-5	T08B1.3	V	1996109	1999581	alh-5 is an ortholog of human ALDH3B1 (aldehyde dehydrogenase 3B1), ALDH3A2 (aldehyde dehydrogenase 3A2), ALDH3A1 (aldehyde dehydrogenase 3A1) and ALDH3B2 (aldehyde dehydrogenase 3B2); alh-5 is predicted to have aldehyde dehydrogenase [NAD(P)+] activity, based on protein domain information.ALdehyde deHydrogenase	21.6
WBGene00003041	lin-61	R06C7.7	I	7248828	7251282	lin-61 encodes a protein that contains four malignant brain tumor (MBT) repeats and is similar to the human and mouse lethal (3) malignant brain tumor 2 [L(3)MBT2] proteins; LIN-61 is predicted to function in a transcriptional regulatory complex that may play a role in transcriptional repression during development; loss of lin-61 activity via RNAi and mutation indicates that LIN-61 is required fo…	21.55
WBGene00020540	T17A3.2	T17A3.2	III	134494	137965	T17A3.2 is an ortholog of human ALS2CR12 (amyotrophic lateral sclerosis 2 (juvenile) chromosome region, candidate 12); T17A3.2 is involved in determination of adult lifespan.not known	21.44
WBGene00003769	nlp-31	B0213.6	V	3980055	3980617	nlp-31 encodes five predicted neuropeptide-like proteins; in C. elegans, nlp-31 is part of the YGGWamide neuropeptide family that also contains nlp-24, nlp-25, and nlp-27-32; nlp-31 is expressed in the hypodermis, and its expression is also detected in precomma-stage embryos; nlp-31 expression is upregulated in response to fungal infection and, when synthesized in vitro, demonstrates antifungal a…	21.37
WBGene00007288	C04A11.5	C04A11.5	X	13664589	13665352	not known	21.27
WBGene00000700	col-126	F54D1.2	IV	11263401	11264331	col-126 is a structural constituent of cuticle, based on protein domain information.COLlagen	21.25
WBGene00045418	F15B9.10	F15B9.10	V	13006970	13008925	F15B9.10 is involved in lipid storage.not known	21.22
WBGene00000755	col-182	R09A8.4	X	12636153	12637056	col-182 is an ortholog of human C1QTNF9B (C1q and tumor necrosis factor related protein 9B), C1QTNF9 (C1q and tumor necrosis factor related protein 9), OTOL1 (otolin 1), C1QTNF2 (C1q and tumor necrosis factor related protein 2), C1QTNF7 (C1q and tumor necrosis factor related protein 7) and ADIPOQ (adiponectin, C1Q and collagen domain containing); col-182 is a structural constituent of cuticle, ba…	21.21
WBGene00003234	mif-1	Y56A3A.3	III	11847902	11850034	mif-1 is an ortholog of human MIF (macrophage migration inhibitory factor (glycosylation-inhibiting factor)); mif-1 is involved in embryo development, meiotic nuclear division and mitotic spindle organization.MIF (Macrophage migration Inhibitory Factor) related	21.2
WBGene00000624	col-47	Y18H1A.12	I	745859	748507	col-47 encodes a cuticle collagen.	21.16
WBGene00016995	acly-1	D1005.1	X	1479542	1484398	acly-1 is an ortholog of human ACLY (ATP citrate lyase); acly-1 is involved in reproduction; acly-1 is predicted to have ATP binding activity, ATP citrate synthase activity, and cofactor binding activity, based on protein domain information.ATP Citrate Lyas	21.11
WBGene00009964	fip-6	F53B6.9	I	8945473	8946200	Fungus-Induced Protein	21.04
WBGene00000666	col-91	F09G8.6	III	8262361	8263664	col-91 encodes a cuticle collagen; loss of col-91 via large-scale RNAi results in no obvious defects.	20.91
WBGene00020215	T04G9.4	T04G9.4	X	772405	775373	T04G9.4 is an ortholog of human AASDHPPT (aminoadipate-semialdehyde dehydrogenase-phosphopantetheinyl transferase); T04G9.4 is involved in embryo development and locomotion; T04G9.4 is predicted to have holo-[acyl-carrier-protein] synthase activity and magnesium ion binding activity, based on protein domain information.not known	20.91
WBGene00013203	Y54E5A.8	Y54E5A.8	I	14716612	14719029	not known	20.9
WBGene00012016	inpp-1	T25B9.10	IV	10770239	10773747	inpp-1 is an ortholog of human INPP5E (inositol polyphosphate-5-phosphatase, 72 ); inpp-1 is involved in embryo development, the molting cycle and nematode larval development.INositol Polyphosphate-5-Phosphatase	20.88
WBGene00020915	nol-5	W01B11.3	I	3267094	3269148	nol-5 is an ortholog of human NOP58 (NOP58 ribonucleoprotein); nol-5 is involved in embryo development, hermaphrodite genitalia development, negative regulation of vulval development, nematode larval development, receptor-mediated endocytosis and reproduction.NucleOLar protein	20.82
WBGene00007765	C27B7.9	C27B7.9	IV	8915389	8916128	not known	20.82
WBGene00013575	acs-5	Y76A2B.3	III	13540138	13543534	acs-5 is an ortholog of human SLC27A3 (solute carrier family 27 (fatty acid transporter), member 3), SLC27A6 (solute carrier family 27 (fatty acid transporter), member 6), SLC27A2 (solute carrier family 27 (fatty acid transporter), member 2), SLC27A4 (solute carrier family 27 (fatty acid transporter), member 4), SLC27A1 (solute carrier family 27 (fatty acid transporter), member 1) and ACSL5 (acyl…	20.79
WBGene00010867	tag-260	M04G12.1	V	13370104	13380189	tag-260 is an ortholog of human IRF2BPL (interferon regulatory factor 2 binding protein-like) and IRF2BP2 (interferon regulatory factor 2 binding protein 2); tag-260 is involved in growth.Temporarily Assigned Gene name	20.77
WBGene00006599	tpa-1	B0545.1	IV	92016	110707	tpa-1 encodes two protein kinase C isoforms, TPA-1A and TPA-1B; analysis of tpa-1 mutations indicates that at least one TPA-1 isoform plays a role in nicotine-induced adaptation and that both isoforms appear to play a role in gpa-12/G protein-mediated signaling that modulates feeding and growth.	20.7
WBGene00004270	rab-6.2	T25G12.4	X	17222475	17224577	rab-6.2 encodes a small, monomeric Rab GTPase that is most closely related to the Drosophila and mammalian Rab6 GTPases; by homology, RAB-6.2 is predicted to function in the regulation of intracellular membrane trafficking; RNAi experiments indicate that rab-6.2 is required redundantly with rab-6.1 for normal embryonic development and reproduction; a RAB-6.2::GFP fusion protein localizes to the G…	20.7
WBGene00009528	F38A6.4	F38A6.4	V	20773814	20775357	not known	20.68
WBGene00007178	B0457.2	B0457.2	II	8924572	8926579	not known	20.67
WBGene00003962	pdi-1	C14B1.1	III	3699719	3701476	pdi-1 encodes a protein disulfide isomerase; loss of function mutations in pdi-1 result in no obvious abnormalities, but animals triply mutant for three C. elegans PDI s, encoded by pdi-1, pdi-2, and pdi-3, display embryonic lethality characterized by loss of vermiform morphology after elongation, suggesting that the pdi genes function redundantly in embryonic morphogenesis; PDI-1 exhibits protei…	20.67
WBGene00013803	snx-13	Y116A8C.26	IV	17079749	17087379	snx-13 is an ortholog of human SNX13 (sorting nexin 13); snx-13 is predicted to have phosphatidylinositol binding activity, based on protein domain information.Sorting NeXin	20.67
WBGene00001561	gei-4	W07B3.2	III	344299	348609	gei-4 encodes a protein with a coiled-coil domain (predicted to mediate protein-protein interactions), an internal repeat of 69 residues (covering residues 134-202, 203-265, and 266-328 of W07B3.2a), and a glutamine/asparagine-rich domain; GEI-4 is paralogous to Y50D7A.8 and Y59C2A.3, physically interacts with GEX-2, and is required for embryonic viability, fertility, and vulval morphogenesis; GE…	20.66
WBGene00003096	lys-7	C02A12.4	V	3481419	3482600	lys-7 encodes an enzyme homologous to an antimicrobial lysozyme encoded by the LYS4 gene of the protozoan parasite Entamoeba histolytica; LYS-7 functions in the innate immune response as an antimicrobial enzyme that, by homology, hydrolyzes the 1,4-beta-linkages between N-acetyl-D-glucosamine and N-acetylmuramic acid in peptidoglycan heteropolymers of prokaryotic cell walls; loss of lys-7 activit…	20.64
WBGene00004682	rsd-3	C34E11.1	X	11798505	11803657	rsd-3 is an ortholog of human CLINT1 (clathrin interactor 1).RNAi Spreading Defective (see also sid)	20.62
WBGene00018532	F47B7.1	F47B7.1	X	3787787	3788526	not known	20.58
WBGene00017659	F21C10.10	F21C10.10	V	9096007	9097224	F21C10.10 is predicted to have 3-hydroxyacyl-CoA dehydrogenase activity, based on protein domain information; F21C10.10 is localized to the mitochondrion.not known	20.53
WBGene00000650	col-74	ZK1248.2	II	5830869	5832014	col-74 is an ortholog of human COLQ (collagen-like tail subunit (single strand of homotrimer) of asymmetric acetylcholinesterase) and COL9A3 (collagen, type IX, alpha 3); col-74 is a structural constituent of cuticle, based on protein domain information.COLlagen	20.51
WBGene00018562	F47D12.6	F47D12.6	III	6286633	6287315	not known	20.51
WBGene00022497	Y119D3B.21	Y119D3B.21	III	1214952	1215287	not known	20.5
WBGene00007531	C11H1.7	C11H1.7	X	14327409	14330195	C11H1.7 is an ortholog of human CNPY3 (canopy FGF signaling regulator 3) and CNPY4 (canopy FGF signaling regulator 4).not known	20.46
WBGene00000631	col-54	F33D11.3	I	5842714	5844057	col-54 is an ortholog of human SFTPD (surfactant protein D) and COL9A3 (collagen, type IX, alpha 3); col-54 is involved in defense response; col-54 is a structural constituent of cuticle, based on protein domain information.COLlagen	20.39
WBGene00004258	pyc-1	D2023.2	V	11817783	11822529	pyc-1 encodes the C. elegans pyruvate carboxylase ortholog; by homology, PYC-1 is predicted to function as a key regulatory enzyme of gluconeogenesis, lipogenesis, and anaplerosis, localizing to the mitochondrial matrix and catalyzing the formation of oxaloacetate from pyruvate and carbonate; pyc-1 expression is induced upon exposure of C. elegans to cadmium.	20.34
WBGene00003076	lsm-1	F40F8.9	II	11126932	11127530	lsm-1 is an ortholog of human LSM1 (LSM1, U6 small nuclear RNA associated); lsm-1 is involved in embryo development, nematode larval development and reproduction; lsm-1 is localized to the cytoplasmic mRNA processing body.LSM Sm-like protein	20.32
WBGene00007091	eri-12	B0001.6	IV	12156838	12164274	eri-12 is localized to the cytoplasm.Enhanced RNAI (RNA interference)	20.32
WBGene00003066	lpl-1	ZC410.7	IV	9092329	9094468	The lpl-1 gene encodes a lipoate ligase homolog; this gene resides in an operon that also contains the genes icl-1 and C01F6.9.	20.31
WBGene00022348	Y82E9BR.16	Y82E9BR.16	III	1419865	1427226	Y82E9BR.16 is an ortholog of human SLC22A12 (solute carrier family 22 (organic anion/urate transporter), member 12), SLC22A10 (solute carrier family 22, member 10), SLC22A13 (solute carrier family 22 (organic anion/urate transporter), member 13), SLC22A6 (solute carrier family 22 (organic anion transporter), member 6), SLC22A7 (solute carrier family 22 (organic anion transporter), member 7), SLC2…	20.3
WBGene00010321	F59B10.5	F59B10.5	II	10521788	10523192	not known	20.28
WBGene00000653	col-77	M195.1	II	8358228	8359378	col-77 encodes a cuticular collagen; as loss of col-77 activity via RNAi screens results in no obvious defects, the precise role of col-77 in C. elegans development and/or behavior is not yet known.	20.27
WBGene00009783	rer-1	F46C5.8	II	8811353	8812632	rer-1 is an ortholog of human RER1 (retention in endoplasmic reticulum sorting receptor 1).RER (Retention in Endoplasmic Reticulum) homolog	20.2
WBGene00009331	F32D8.7	F32D8.7	V	10898466	10900701	F32D8.7 is an ortholog of human SPINT2 (serine peptidase inhibitor, Kunitz type, 2), TFPI (tissue factor pathway inhibitor (lipoprotein-associated coagulation inhibitor)), TFPI2 (tissue factor pathway inhibitor 2) and WFDC8 (WAP four-disulfide core domain 8); F32D8.7 is predicted to have serine-type endopeptidase inhibitor activity, based on protein domain information.not known	20.16
WBGene00014058	ZK673.2	ZK673.2	II	10448266	10450227	ZK673.2 is an ortholog of human AK3 (adenylate kinase 3) and AK4 (adenylate kinase 4); ZK673.2 is predicted to have ATP binding activity and adenylate kinase activity, based on protein domain information.not known	20.07
WBGene00002255	lbp-3	F40F4.4	X	3257010	3258158	lbp-3 encodes a predicted secreted fatty acid binding protein (FABP) that is similar to the Ascaris suum secreted FABP As-p18; by homology, LBP-3 is predicted to function in sequestering or transporting small hydrophobic molecules such as lipids and steroid hormones; an lbp-3::gfp promoter fusion is expressed in the embryo, with expression seen in presumptive hypodermal cells by the comma stage a…	20.04
WBGene00021849	Y54F10AM.5	Y54F10AM.5	III	2529063	2530504	Y54F10AM.5 is an ortholog of human NDUFA8 (NADH dehydrogenase (ubiquinone) 1 alpha subcomplex, 8); Y54F10AM.5 is involved in embryo development.not known	20.03
WBGene00021983	npr-5	Y58G8A.4	V	276737	281716	Y58G8A.4 encodes, by alternative splicing, two isoforms of a receptor activated by FLP-18; in cell culture, Y58G8A.4 is bound and activated by FLP-18 peptides with nanomolar affinity, and acts primarily through Gq-alpha signalling in vitro (i.e., probably through EGL-30 in vivo); Y58G8A.4 is paralogous to NPR-1 (and many other C. elegans receptors), and homologous to the mammalian neuropeptide Y …	19.99
WBGene00021097	cdc-37	W08F4.8	II	577531	580593	cdc-37 is an ortholog of human CDC37 (cell division cycle 37) and CDC37L1 (cell division cycle 37-like 1); cdc-37 is involved in body morphogenesis, embryo development, hermaphrodite genitalia development, locomotion, nematode larval development, receptor-mediated endocytosis and reproduction; cdc-37 is predicted to have protein kinase binding activity, based on protein domain information; cdc-37…	19.96
WBGene00020937	W02D3.12	W02D3.12	I	6741982	6742358	not known	19.92
WBGene00000399	cdh-7	R05H10.6	II	14843218	14850834	cdh-7 encodes a protein that contains a cadherin domain.	19.92
WBGene00003939	pax-3	F27E5.2	II	10146848	10152445	pax-3 encodes a divergent paired-like homeodomain protein that does not belong to the Q50, K50, or S50 classes; PAX-3 is required for locomotion and vulval development; pax-3(RNAi) animals have consistent Pvl and Unc phenotypes (as well as less consistent Bmd, Rup, and Stp phenotypes).	19.9
WBGene00015941	C18A3.3	C18A3.3	II	5716307	5718039	C18A3.3 is an ortholog of human EBNA1BP2 (EBNA1 binding protein 2); C18A3.3 is involved in embryo development, hermaphrodite genitalia development, nematode larval development, receptor-mediated endocytosis and reproduction.not known	19.85
WBGene00004788	sft-4	C54H2.5	X	5778865	5780746	sft-4 encodes an integral membrane protein orthologous to Saccharomyces cerevisiae endoplasmic reticulum (ER)-to-Golgi cargo receptor Erv29p and mouse Surfeit-4 (Surf-4); by homology, SFT-4 is predicted to function as a cargo receptor that selectively transports proteins in COPII vesicles from the ER to the cis-Golgi; SFT-4 activity is required for larval development and for normal down regulatio…	19.83
WBGene00022749	ZK484.3	ZK484.3	I	6068532	6070122	not known	19.82
WBGene00018395	mtch-1	F43E2.7	II	7372596	7374172	mtch-1 is an ortholog of human MTCH2 (mitochondrial carrier 2) and MTCH1 (mitochondrial carrier 1); mtch-1 is involved in determination of adult lifespan, embryo development, lipid storage and nematode larval development.MiTochondrial Carrier Homolog	19.81
WBGene00003063	lpd-7	R13A5.12	III	7573350	7575269	lpd-7 encodes a BRCT domain-containing protein that is orthologous to Saccharomyces cerevisiae Nop7p and the vertebrate pescadillo proteins required for nucleolar assembly, ribosome biogenesis, and cell proliferation; loss of lpd-7 activity via RNAi indicates that, in C. elegans, LPD-7 is required for fat storage and for larval growth and development; based upon its similarity to the yeast and ve…	19.79
WBGene00007071	AC3.5	AC3.5	V	10388470	10393503	AC3.5 is an ortholog of human and NPEPPS (aminopeptidase puromycin sensitive); AC3.5 is predicted to have metallopeptidase activity and zinc ion binding activity, based on protein domain information.not known	19.79
WBGene00010305	F59A2.5	F59A2.5	III	3404877	3405468	F59A2.5 encodes a moderately small (123-residue) protein; F59A2.5 is orthologous to Brugia 14979.m04575, and more distantly similar to budding yeast Pcc1p, to human CTAG1B (OMIM:300156, cancer antigen), CTAG2 (OMIM:300396, melanoma antigen), and LAGE3 (OMIM:300060), and to many other uncharacterized proteins, ~80-200 residues long, in animals, fungi, and plants; F59A2.5 is required for fertility …	19.78
WBGene00001230	eif-3.G	F22B5.2	II	8442765	8444239	eif-3.G encodes a homolog of eukaryotic translation initiation factor 3, subunit 4 that affects embryonic viability, fertility, and growth.	19.74
WBGene00012759	sup-1	Y41C4A.13	III	11733368	11737627	sup-1 encodes a novel, single-pass transmembrane protein; sup-1 was identified as an allele-specific dominant suppressor of unc-17(e245); unc-17 encodes a synaptic vesicle acetylcholine transporter and the e245 missense mutation results in substitution of arginine for glycine in the ninth transmembrane domain and reduced levels of UNC-17 protein; sup-1 is defined by several alleles that all behav…	19.74
WBGene00004394	rol-1	Y57A10A.11	II	12172573	12176071	rol-1 encodes a nematode cuticular collagen required for normal body morphology at the adult stage of development; rol-1 expression is under the control of the heterochronic pathway, as heterochronic mutants that synthesize adult cuticle early produce animals that roll as larvae, while heterochronic mutants that fail to execute normal adult development never display the roller phenotype.	19.7
WBGene00013553	Y75B8A.18	Y75B8A.18	III	12225638	12226242	not known	19.7
WBGene00001333	erm-1	C01G8.5	I	5284057	5291604	erm-1 encodes the C. elegans ortholog of the ERM (Ezrin, Radixin, Moesin) family of cytoskeletal linkers; ERM-1 activity is required for regulating LET-23/EGFR receptor localization in the vulval cell lineages to effect proper temporal regulation of Ras-mediated EGF signaling.	19.68
WBGene00012908	Y46G5A.18	Y46G5A.18	II	12800414	12805261	Y46G5A.18 is an ortholog of human R3HDM4 (R3H domain containing 4); Y46G5A.18 is predicted to have nucleic acid binding activity, based on protein domain information.not known	19.68
WBGene00006805	unc-73	F55C7.7	I	3999342	4031627	unc-73 encodes a guanine nucleotide exchange factor (GNEF) similar to the Trio protein; UNC-73 is required for vulval morphogenesis, for the migration of QL, QR, CAN, and hypodermal P cells, the commissure outgrowth of D type motoneurons, and amphid axon outgrowth; UNC-73 has GNEF activity for both CED-10 and MIG-2 in vitro; the requirement for UNC-73 in P cell migration can be suppressed by tran…	19.67
WBGene00010780	K11H3.3	K11H3.3	III	9851854	9853822	K11H3.3 is an ortholog of human SLC25A1 (solute carrier family 25 (mitochondrial carrier; citrate transporter), member 1).not known	19.67
WBGene00000638	col-62	C15A11.6	I	7403341	7404352	col-62 is an ortholog of human SFTPD (surfactant protein D); col-62 is involved in embryo development; col-62 is a structural constituent of cuticle, based on protein domain information.COLlagen	19.65
WBGene00002190	kin-2	R07E4.6	X	5970677	5977854	kin-2 encodes a predicted regulatory subunit of a cAMP-dependent protein kinase that may act downstream of, or in parallel to, ric-8.	19.64
WBGene00001239	elo-1	F56H11.4	IV	9526359	9528352	elo-1 encodes a component of C-18 polyunsaturated fatty acid (PUFA) elongase that is required for normal elongation of n-6 and n-3 20-carbon PUFA in vivo; ELO-1 is a condensing enzyme that elongates n-6 and n-7 (and, with less efficiency, n-3) series C18 PUFAs.	19.63
WBGene00022766	cblc-1	ZK546.17	II	4938594	4941150	cblc-1 is an ortholog of human MMACHC (methylmalonic aciduria (cobalamin deficiency) cblC type, with homocystinuria).CoBaLamin deficiency, C complementation group (human) homolog	19.56
WBGene00011777	T14G10.8	T14G10.8	IV	10146163	10147008	not known	19.53
WBGene00018420	F44E2.7	F44E2.7	III	8845855	8848486	F44E2.7 is involved in reproduction.not known	19.52
WBGene00008991	F20G4.2	F20G4.2	I	7913937	7918341	not known	19.5
WBGene00016495	C37C3.1	C37C3.1	V	7857963	7859911	not known	19.49
WBGene00008799	F14E5.1	F14E5.1	II	8417663	8419754	F14E5.1 is an ortholog of human SLC2A14 (solute carrier family 2 (facilitated glucose transporter), member 14), SLC2A3 (solute carrier family 2 (facilitated glucose transporter), member 3), SLC2A1 (solute carrier family 2 (facilitated glucose transporter), member 1), SLC2A2 (solute carrier family 2 (facilitated glucose transporter), member 2) and SLC2A4 (solute carrier family 2 (facilitated gluco…	19.46
WBGene00003073	lars-1	R74.1	III	4181543	4186823	lrs-1 encodes a predicted cytoplasmic leucyl-tRNA synthetase (LeuRS), a class I aminoacyl-tRNA synthetase that catalyzes the attachment of leucine to its cognate tRNA and is thus required for protein biosynthesis; LRS-1 activity is required for embryonic, larval, and germline development, as well as normal body morphology and rates of postembryonic growth.	19.46
WBGene00001516	gap-2	ZK899.8	X	9472469	9516435	gap-2 encodes a Ras GTPase-activating protein (RasGAP) that is orthologous to mammalian nGAP and synGAP (OMIM:606136, OMIM:603384, synGAP is essential for postnatal survival and neuronal development); by homology, GAP-2 is predicted to function as a negative regulator of Ras signaling by enhancing the intrinsically weak Ras GTPase activity; gap-2 loss-of-function mutations partially suppress the …	19.44
WBGene00021635	Y47G6A.5	Y47G6A.5	I	3533994	3539156	Y47G6A.5 is an ortholog of human PTK6 (protein tyrosine kinase 6), SRMS (src-related kinase lacking C-terminal regulatory tyrosine and N-terminal myristylation sites), ABL2 (ABL proto-oncogene 2, non-receptor tyrosine kinase) and ABL1 (ABL proto-oncogene 1, non-receptor tyrosine kinase); Y47G6A.5 is predicted to have protein tyrosine kinase activity, based on protein domain information.not known	19.43
WBGene00006730	uev-1	F39B2.2	I	14790244	14790934	uev-1 encodes a ubiquitin-conjugating enzyme (UBC or E2) variant that contains the characteristic UBC motif, but lacks the critical active-site cysteine residue necessary for catalytic activity; UEV-1 activity is required cell autonomously for normal trafficking of the GLR-1 glutamate receptor and consequently, for normal locomotory behavior; UEV-1 physically interacts with the UBC-13 ubiquitin c…	19.41
WBGene00002250	lap-2	W07G4.4	V	13043712	13046384	The lap-2 gene encodes a homolog of the zinc metalloprotease leucine aminopeptidase LAP.	19.37
WBGene00185005	T03F6.10	T03F6.10	III	13377531	13378339	not known	19.35
WBGene00006840	unc-116	R05D3.7	III	8351249	8355174	unc-116 encodes a kinesin-1 heavy chain ortholog; UNC-116 is predicted to function as an anterograde microtubule-based motor and its activity is required for transport and localization of synaptic vesicle components and thus for normal locomotion and larval development; in addition, unc-116 is required for normal early translocation of the meiotic spindle to the oocyte cortex, cortical positionin…	19.34
WBGene00007848	cytb-5.1	C31E10.7	X	14001902	14003069	cytb-5.1 encodes a protein orthologous to cytochrome b5; a CYTB-5.1 reporter fusion protein, when expressed in the distal tip cell, exhibits perinuclear localization, consistent with localization to the endoplasmic reticulum.	19.31
WBGene00012766	Y41E3.8	Y41E3.8	IV	15028354	15029136	Y41E3.8 is involved in fertilization.not known	19.3
WBGene00006494	hke-4.2	H13N06.5	X	15506034	15507880	hke-4.2 is an ortholog of human SLC39A7 (solute carrier family 39 (zinc transporter), member 7); hke-4.2 is predicted to have metal ion transmembrane transporter activity, based on protein domain information.Histidine-rich membrane protein KE4 (mouse) homolog	19.28
WBGene00006889	pfd-3	T06G6.9	I	12728172	12729871	pfd-3 encodes a putative prefoldin, orthologous to human VBP1 (OMIM:300133), that is required for normal alpha-tubulin synthesis, microtubule growth, mitotic spindle formation and positioning, early embryonic cell division, and embryonic and larval viability; PFD-3 is expressed cytoplasmically in most, if not all, tissues.	19.27
WBGene00012382	ttr-16	Y5F2A.1	IV	11063512	11064141	TransThyretin-Related family domain	19.23
WBGene00015232	B0511.6	B0511.6	I	10625388	10628387	B0511.6 encodes a DEAD-box helicase; loss of B0511.6 activity via RNAi indicates that B0511.6 activity is required for larval development.	19.22
WBGene00008412	D2030.2	D2030.2	I	7574195	7578564	D2030.2 is an ortholog of human CLPX (caseinolytic mitochondrial matrix peptidase chaperone subunit); D2030.2 is involved in nematode larval development, receptor-mediated endocytosis and striated muscle myosin thick filament assembly; D2030.2 is predicted to have ATP binding activity and unfolded protein binding activity, based on protein domain information.not known	19.2
WBGene00010225	ttr-31	F58A3.5	X	11008266	11009070	TransThyretin-Related family domain	19.17
WBGene00004078	pos-1	F52E1.1	V	8414085	8415255	pos-1 encodes a CCCH-type zinc-finger protein; during embryogenesis, maternally provided POS-1 is essential for proper fate specification of germ cells, intestine, pharynx, and hypodermis; POS-1 s role in cell fate specification is likely as a translational regulator, as POS-1 is required, in posterior blastomeres, for positive regulation of apx-1 mRNA translation and negative regulation of glp-1…	19.16
WBGene00017734	F23C8.5	F23C8.5	I	2418450	2420404	The F23C8.5 gene encodes an ortholog of the human gene ELECTRON TRANSFER FLAVOPROTEIN BETA SUBUNIT (ETFB), which when mutated leads to glutaricaciduria type IIB (OMIM:130410).	19.14
WBGene00000536	clk-1	ZC395.2	III	5277894	5279363	clk-1 encodes the C. elegans ortholog of COQ7/CAT5, a highly conserved demethoxyubiquinone (DMQ) hydroxylase that is necessary for the biosynthesis of ubiquinone (coenzyme Q, Q9) from 5-demethoxyubiquinone (DMQ9); in C. elegans, CLK-1 activity is required for normal physiological rates of growth, development, behavior, and aging, as well as for normal brood sizes.	19.14
WBGene00007273	C03C10.7	C03C10.7	III	4096045	4097140	not known	19.13
WBGene00015755	C14B9.10	C14B9.10	III	8130864	8132442	C14B9.10 is an ortholog of human UQCR10 (ubiquinol-cytochrome c reductase, complex III subunit X); C14B9.10 is involved in embryo development.not known	19.11
WBGene00010661	tyr-2	K08E3.1	III	13744222	13747287	tyr-2 is an ortholog of human TYR (tyrosinase), TYRP1 (tyrosinase-related protein 1) and DCT (dopachrome tautomerase); tyr-2 is involved in apoptotic process and cellular metabolic process; tyr-2 exhibits dopachrome isomerase activity and is predicted to have oxidoreductase activity, based on protein domain information.TYRosinase	19.05
WBGene00020035	egg-5	R12E2.10	I	4168987	4171589	egg-5 encodes a pseudotyrosine phosphatase; egg-5, along with egg-4 which also encodes a pseudotyrosine phosphatase, are required for the egg-to-oocyte transition and embryonic development; EGG-4 and EGG-5 function to negatively regulate the activity of the MBK-2 DYRK family kinase by sequestering MBK-2 at the oocyte cortex and, in the case of EGG-4, by inhibiting its enzymatic activity; EGG-5 ph…	19.04
WBGene00017984	F32D1.5	F32D1.5	V	4369351	4371360	F32D1.5 is an ortholog of human GMPR (guanosine monophosphate reductase) and GMPR2 (guanosine monophosphate reductase 2); F32D1.5 is involved in embryo development, growth and nematode larval development; F32D1.5 is predicted to have GMP reductase activity, based on protein domain information.not known	19.03
WBGene00000209	asg-1	K07A12.3	I	8692946	8693469	asg-1 encodes a homolog of the proton-translocating F0 ATP synthase complex subunit g; by homology, ASG-1 is predicted to function in ATP synthesis, although its precise role in ATP anabolism is not yet known; in C. elegans, asg-1 activity is required for transposon silencing in the germline, suggesting that healthy energy metabolism is necessary for this process; in addition, large-scale RNAi sc…	19.02
WBGene00009453	F36A2.3	F36A2.3	I	8798785	8801661	F36A2.3 encodes a protein with similarity to malate dehydrogenase; by homology, the product of F36A2.3 is predicted to function in the citric acid cycle to catalyze the formation of oxaloacetate from malate.	19.01
WBGene00006528	tba-1	F26E4.8	I	9785778	9787624	tba-1 encodes one of nine C. elegans alpha-tubulins; in early embryos, tba-1 is required, partially redundantly with the closely related tba-2, for a number of microtubule-dependent processes and hence, for normal embryonic development; wild-type tba-1 activity is also required for cell migrations as well as motor neuron synapse and axon development; tba-1 is transcribed during oogenesis and wide…	19
WBGene00007890	C33A12.19	C33A12.19	IV	9516997	9518435	not known	18.99
WBGene00012307	W06F12.3	W06F12.3	III	13735071	13736542	W06F12.3 is an ortholog of human TTBK2 (tau tubulin kinase 2) and TTBK1 (tau tubulin kinase 1); W06F12.3 is predicted to have ATP binding activity and protein kinase activity, based on protein domain information.not known	18.97
WBGene00020732	T23E7.2	T23E7.2	X	17671029	17680790	not known	18.95
WBGene00023492	T24D3.2	T24D3.2	X	12425801	12426808	not known	18.95
WBGene00016749	C48E7.1	C48E7.1	I	6260249	6264525	C48E7.1 is involved in body morphogenesis, gamete generation and nematode larval development.not known	18.92
WBGene00012783	Y43C5A.3	Y43C5A.3	IV	10274036	10275411	not known	18.91
WBGene00015002	B0034.1	B0034.1	II	5970105	5972655	not known	18.85
WBGene00001581	gfi-1	F57F4.3	V	6392536	6399921	gfi-1 encodes a protein that contains 21 ET modules; interacts with unc-68 in yeast two-hybrid assays.	18.85
WBGene00008532	dpt-1	F02E9.9	I	8429931	8435864	dpt-1 is an ortholog of human DPP3 (dipeptidyl-peptidase 3); dpt-1 is predicted to have dipeptidyl-peptidase activity, based on protein domain information.Dipeptidyl Peptidase Three	18.84
WBGene00020951	sna-1	W02F12.6	V	6709579	6710596	sna-1 encodes an snRNP-binding protein (SNA-1/SL21p) orthologous to Ascaris SL30p (SL 30kd) and Brugia 13258.m00169, and paralogous to Brugia 14704.m00455; SNA-1 is found in the Sm snRNP SL1, but not in SL2; in snRNP SL1, SNA-1 associates with the SNA-2/SL75p protein, while being replaced by SUT-1/SL26p (a paralog of SNA-1) in snRNP Y; sna-1(RNAi) animals, like sut-1(bk79) mutants, have cold-sens…	18.84
WBGene00011281	R74.7	R74.7	III	4204429	4205816	R74.7 is an ortholog of human FTSJ1 (FtsJ RNA methyltransferase 1 (E. coli)) and FTSJ2 (FtsJ RNA methyltransferase 2 (E. coli)); R74.7 is predicted to have methyltransferase activity, based on protein domain information.not known	18.79
WBGene00004463	rpn-7	F49C12.8	IV	9316639	9318212	rpn-7 is predicted to encode a non-ATPase subunit of the 19S regulatory complex of the proteasome that affects fertility and embryonic viability.	18.77
WBGene00014109	chpf-1	ZK856.8	V	10202340	10203485	chpf-1 is an ortholog of human CHP2 (calcineurin-like EF-hand protein 2) and CHP1 (calcineurin-like EF-hand protein 1); chpf-1 is involved in locomotion; chpf-1 is predicted to have calcium ion binding activity, based on protein domain information.Calcineurin-like EF-Hand Protein Family member	18.68
WBGene00001747	gsp-1	F29F11.6	V	10682422	10686506	gsp-1 is an ortholog of human PPP1CB (protein phosphatase 1, catalytic subunit, beta isozyme); gsp-1 is involved in determination of adult lifespan, embryo development, germ cell development, meiotic nuclear division and nematode larval development; gsp-1 is predicted to have hydrolase activity, based on protein domain information.GLC7 (yeast Glc Seven) like Phosphatase	18.68
WBGene00009584	drap-1	F40F9.7	V	9730112	9734028	drap-1 is an ortholog of human DRAP1 (DR1-associated protein 1 (negative cofactor 2 alpha)); drap-1 is predicted to have protein heterodimerization activity and sequence-specific DNA binding activity, based on protein domain information.DRAP1 corepressor homolog	18.67
WBGene00008914	F17C11.2	F17C11.2	V	10948230	10949066	not known	18.67
WBGene00017317	attf-2	F09G2.9	V	7193764	7196137	attf-2 is involved in embryo development, lipid storage and reproduction.AT hook Transcription Factor family	18.63
WBGene00016146	C26F1.1	C26F1.1	V	7785419	7787711	not known	18.62
WBGene00017500	pud-2.2	F15E11.14	V	2323014	2323524	pud-2.2, along with pud-2.1, encodes a 17.4 kDa protein (CE16999) with unknown function that is seven-fold more abundant in glp-1 mutant hermaphrodites (which lack a germline) than in normal hermaphrodites; in addition, the protein products of PUD-2.2/PUD-2.1 are more abundant in daf-2 mutant vs. wild-type adults during a temperature shift from 15 to 25 degrees C; pud-2.2(RNAi) animals have no ob…	18.62
WBGene00006863	gyg-1	F56B6.4	X	3537641	3540940	gyg-1 is an ortholog of human GYG2 (glycogenin 2) and GYG1 (glycogenin 1); gyg-1 is involved in embryo development, nematode larval development and reproduction; gyg-1 is predicted to have transferase activity, transferring glycosyl groups, based on protein domain information; gyg-1 is localized to the striated muscle dense body.GlYcoGenin like	18.6
WBGene00021749	Y50D4C.5	Y50D4C.5	V	998446	1003592	not known	18.59
WBGene00008764	dylt-1	F13G3.4	I	7300062	7300913	dylt-1 encodes a putative dynein light chain subunit that inhibits DHC-1 in vivo, but is otherwise dispensable for viability; DYLT-1 is paralogous to DYLT-3, and orthologous to human DYNLT1 and DYNLT3 (OMIM: 300302); dylt-1(RNAi) and dylt-1(ok417) both suppress the lethality of conditional dhc-1 mutations, and dylt-1(RNAi) suppresses dhc-1(or195) spindle length and cytokinesis defects as well, in…	18.54
WBGene00044720	Y53F4B.42	Y53F4B.42	II	14969902	14971652	Y53F4B.42 is an ortholog of human METTL2A (methyltransferase like 2A), METTL8 (methyltransferase like 8) and METTL2B (methyltransferase like 2B).not known	18.46
WBGene00006395	taf-11.3	F43D9.5	III	10503956	10505252	The taf-11.3 gene encodes an ortholog of human TATA-binding protein associated factor TAF11 (TAFII28, OMIM:600772) that is a component of the TFIID general transcription factor that recognizes the transcription start site; TAF-11.3 is required for proper post-embryonic development.	18.46
WBGene00015752	C14B9.2	C14B9.2	III	8133665	8136649	C14B9.2 encodes a protein disulfide isomerase; by homology, the product of C14B9.2 is predicted to function in oxidative protein folding in the endoplasmic reticulum (ER); C14B9.2 transcript levels are increased in response to ER stress.	18.44
WBGene00009380	F34H10.3	F34H10.3	X	9633297	9635647	not known	18.43
WBGene00007880	C33A12.1	C33A12.1	IV	9523748	9524895	C33A12.1 encodes the C. elegans ortholog of the NDUFA5/B13 subunit of the mitochondrial NADH dehydrogenase (ubiquinone) complex (complex I).	18.42
WBGene00019520	K08B12.1	K08B12.1	V	6259407	6260783	not known	18.42
WBGene00020507	vha-15	T14F9.1	X	2237911	2240254	vha-15 encodes an ortholog of subunit H of the cytoplasmic (V1) domain of vacuolar proton-translocating ATPase (V-ATPase); VHA-15 and VHA-18 are co-orthologs; VHA-15, along with VHA-2 and probably all V-ATPase subunits, is required for systemic RNAi, probably during endocytotic RNAi uptake; VHA-15 is a predicted cytosolic stator (stalk) component; neurons).	18.41
WBGene00016194	C28H8.3	C28H8.3	III	5908700	5914734	C28H8.3 is an ortholog of human DDX60 (DEAD (Asp-Glu-Ala-Asp) box polypeptide 60) and DDX60L (DEAD (Asp-Glu-Ala-Asp) box polypeptide 60-like); C28H8.3 is predicted to have ATP binding activity and nucleic acid binding activity, based on protein domain information.not known	18.32
WBGene00006802	unc-69	T07A5.6	III	10318984	10320024	unc-69 encodes, by alternative splicing, three isoforms of a small (102- to 176-residue) coiled-coil protein required for normal axonal extension, axonal guidance, neuronal fasciculation, and synaptic vesicle localization; UNC-69 is orthologous to human SCOCO, which can transgenically rescue the locomotion defect of strong unc-69 mutants; UNC-69 is expressed in embryos, the processes and growth c…	18.3
WBGene00012762	Y41E3.1	Y41E3.1	IV	14954217	14958914	Y41E3.1 encodes a novel protein that is conserved amongst ecdysozoans, including Caenorhabditis and Drosophila species; large-scale RNAi experiments indicate that Y41E3.1 is required for early embryonic events such as polar body formation, pseudocleavage, and spindle orientation; Y41E3.1 has also been reported to be required for maternal fertility and the overall health of the animal.	18.3
WBGene00000670	col-95	Y41C4A.16	III	11703979	11705085	col-95 encodes a collagen.	18.23
WBGene00001983	hoe-1	E04A4.4	IV	4739262	4744269	hoe-1 encodes, by alternative splicing, two isoforms of a putative metal-dependent hydrolase orthologous to human ELAC2; HOE-1 is required for fertility, normal growth progression during the late larval stages and germ line proliferation; since hoe-1(RNAi) animals do not produce gametes, hoe-1 may be required for mitosis and meiosis; hoe-1 deficiency suppresses the multivulva (Muv) phenotype of a…	18.23
WBGene00002694	let-502	C10H11.9	I	4738250	4744321	let-502 encodes a Rho-binding Ser/Thr kinase orthologous to human myotonic dystrophy kinase (DM-kinase); let-502 is required for early embryonic cleavages, embryonic elongation, migration of hypodermal P cells to a ventral position, normal spermathecal contraction, and fertility; LET-502 is required for hypodermal cells to properly change their shape, and is expressed in those cells, during embry…	18.21
WBGene00022254	Y73B6BL.35	Y73B6BL.35	IV	6409559	6413563	not known	18.2
WBGene00000625	col-48	Y54E10BL.2	I	3010690	3011659	col-48 encodes a cuticle collagen.	18.15
WBGene00011522	srap-1	T06D8.1	II	11203822	11220642	Serine Rich Adhesion Protein-like	18.1
WBGene00006452	heh-1	R148.6	III	3198470	3199516	tag-79/R148.6 is orthologous to human NPC2 (OMIM:601015, mutated in Niemann-Pick disease type C2)	18.1
WBGene00004095	pqe-1	F52C9.8	III	5311246	5321732	pqe-1 produces through alternative splicing, proteins that contain a glutamine proline-rich domain and/or an exonuclease domain; the exonuclease domain is most similar to GOR proteins found in humans and gorillas and to the Saccharomyces cerevisiae Rex3p RNA exonuclease; in a C. elegans model for huntingtin polyglutamine neurotoxicity, pqe-1 proteins protect the ASH sensory neurons from polygluta…	18.1
WBGene00007026	mdt-31	F32H2.2	I	8966130	8967004	mdt-31 is an ortholog of human MED31 (mediator complex subunit 31); mdt-31 is involved in embryo development and reproduction; mdt-31 is predicted to have RNA polymerase II transcription cofactor activity, based on protein domain information.MeDiaTor	18.07
WBGene00008605	mlt-9	F09B12.1	X	15101787	15107967	mlt-9 is involved in locomotion, the molting cycle, nematode larval development and reproduction.MoLTing defective	18.07
WBGene00023486	K08B4.7	K08B4.7	IV	6091483	6092357	K08B4.7 is an ortholog of human CST6 (cystatin E/M), CST11 (cystatin 11), CST8 (cystatin 8 (cystatin-related epididymal specific)), CSTL1 (cystatin-like 1), CST9 (cystatin 9 (testatin)), CST9L (cystatin 9-like), CST1 (cystatin SN), CST4 (cystatin S), CST2 (cystatin SA), CST5 (cystatin D) and CST3 (cystatin C); K08B4.7 is predicted to have cysteine-type endopeptidase inhibitor activity, based on p…	18.05
WBGene00010723	cpg-7	K09E4.6	II	14108127	14109221	cpg-7 encodes a small (116-residue), putatively secreted protein with 11 potential chondroitin attachment sites, 6 of them verified by mass spectrometry.	18.04
WBGene00020481	T13C2.6	T13C2.6	II	6783427	6788459	T13C2.6 is an ortholog of human LDLR (low density lipoprotein receptor), VLDLR (very low density lipoprotein receptor) and LRP8 (low density lipoprotein receptor-related protein 8, apolipoprotein e receptor); T13C2.6 is involved in embryo development; T13C2.6 is predicted to have calcium ion binding activity, based on protein domain information.not known	18.02
WBGene00016987	CC8.2	CC8.2	IV	3645163	3648684	CC8.2 is an ortholog of human PPP1R3D (protein phosphatase 1, regulatory subunit 3D) and PPP1R3E (protein phosphatase 1, regulatory subunit 3E).not known	18.02
WBGene00011003	R04B5.5	R04B5.5	V	10087489	10089000	R04B5.5 encodes one of two C. elegans sorbitol dehydrogense orthologs; by homology the product of R04B5.5 is predicted to catalyze the reversible oxidation of sorbitol to fructose in the presence of NAD+; in the embryo, an R04B5.5::gfp fusion is expressed in body wall muscle, gut, and tail hypodermis.	18.02
WBGene00018100	math-26	F36H5.1	II	1771647	1774955	The F36H5.1 gene encodes a protein closely similar to F36H5.2, which has a meprin-associated Traf homology (MATH) domain and may be involved in apoptosis.	17.96
WBGene00004311	ras-2	F17C8.4	III	4737589	4740075	ras-2 encodes member of the Ras subfamily of RAS small GTPases with highest similarity to human M-Ras	17.96
WBGene00017201	grsp-4	F07C4.7	V	7624952	7626453	Glycine Rich Secreted Protein	17.92
WBGene00014204	ccdc-47	ZK1058.4	III	3916933	3918809	ccdc-47 is an ortholog of human CCDC47 (coiled-coil domain containing 47).CCDC (human Coiled Coil Domain Containing) homolog	17.9
WBGene00003755	nlp-17	Y45F10A.5	IV	13505267	13505758	nlp-17 is involved in body morphogenesis.Neuropeptide-Like Protein	17.89
WBGene00001453	flp-10	T06C10.4	IV	7868907	7870075	flp-10 encodes a FMRFamide-related neuropeptide; in males, flp-10 activity is required for a sensory transduction pathway that negatively regulates the frequency of certain substeps of turning behavior during mating; a flp-10::gfp reporter is expressed in a number of neurons including AIM, ASI, AUA, BAG, BDU, DVB, PQR, PVR, and URX, and in the vulD cells.	17.87
WBGene00004467	rpn-11	K07D4.3	II	4043061	4044330	rpn-11 encodes a predicted non-ATPase subunit of the 19S regulatory complex of the proteasome that affects adult viability, osmoregulation, embryonic viability, and movement; interacts with itself, RPN-9, and F55A11.3, based on yeast two-hybrid assays.	17.81
WBGene00003182	mef-2	W10D5.1	I	9095957	9100186	mef-2 encodes a transcription factor that is the sole C. elegans member of the MEF2 subgroup of MADS box transcription factors; loss of mef-2 activity does not result in a strong visible phenotype, although mef-2 mutant adults are slightly dumpy (Dpy); in vitro, MEF-2 is able to bind a consensus MEF2 DNA binding site and interact with the class II histone deacetylase encoded by C10E2.3 (hda-4/hda…	17.8
WBGene00018482	F45F2.10	F45F2.10	V	8513562	8518657	F45F2.10 is an ortholog of human ANKRD36C (ankyrin repeat domain 36C), ANKRD36 (ankyrin repeat domain 36) and ANKRD31 (ankyrin repeat domain 31); F45F2.10 is involved in embryo development and reproduction.not known	17.76
WBGene00020784	tat-4	T24H7.5	II	6234483	6244233	tat-4 encodes one of six C. elegans subfamily IV P-type ATPase that, by sequence similarity, is proposed to function as an aminophospholipid translocase (flippase); loss of tat-4 function via RNAi or deletion mutation results in no obvious developmental or morphological defects, however tat-4 deletion mutants are hypersensitive to sterol deprivation and this hypersensitivity is enhanced by a muta…	17.75
WBGene00195004	K08D12.8	K08D12.8	IV	1726140	1727917	not known	17.72
WBGene00008745	F13E6.1	F13E6.1	X	10675699	10677109	F13E6.1 is an ortholog of human TPD52L2 (tumor protein D52-like 2), TPD52 (tumor protein D52), TPD52L1 (tumor protein D52-like 1) and TPD52L3 (tumor protein D52-like 3); F13E6.1 is involved in lipid storage.not known	17.68
WBGene00044784	F13H10.8	F13H10.8	IV	11020482	11021286	not known	17.67
WBGene00000596	col-7	C15A11.5	I	7401675	7402756	col-7 encodes a member of the collagen superfamily containing collagen triple helix repeats (20 copies); expressed during the L2-to-dauer molt and the L4-to-adult molt.	17.66
WBGene00020626	T20F5.4	T20F5.4	I	3912637	3915458	not known	17.62
WBGene00006366	sym-1	C44H4.3	X	14581654	14584368	sym-1 encodes a protein containing 15 contiguous leucine-rich repeats (LRRs) that functionally overlaps with sym-5 and interacts with mec-8 with respect to embryonic viability and attachment of body muscle to the extracellular cuticle; expression begins at the time of embryonic elongation and SYM-1 is secreted from the apical hypodermal surface of the embryo; microarray analyses indicate that sym…	17.62
WBGene00019466	tos-1	K07B1.6	V	9343277	9344218	tos-1 is involved in nematode larval development.Target Of Splicing	17.6
WBGene00008053	cdc-48.2	C41C4.8	II	8137880	8141276	cdc-48.2 encodes a AAA (ATPase associated with various cellular activities) ATPase that is one of two C. elegans p97/VCP/CDC48 homologs; cdc-48.2 acts redundantly with cdc-48.1 in endoplasmic reticulum-associated protein degradation (ERAD); in addition, cdc-48.1 and cdc-48.2 together provide an essential function during embryonic development; CDC-48.2 exhibits ATPase activity when expressed in vi…	17.59
WBGene00001398	fat-6	VZK822L.1	IV	11913690	11915796	fat-6 encodes an Acyl-CoA desaturase (also known as delta-9 fatty acid desaturase); when expressed heterologously in S. cerevisiae, FAT-6 rescues the fatty acid auxotrophy of the ole1 delta-9 desaturase mutant; FAT-6 readily desaturates stearic acid (18:0), or similar fatty acids (17:0 or 18:1 delta-11 trans), but shows less activity on palmitic acid (16:0), and no activity on other medium chain …	17.56
WBGene00021286	Y24D9A.8	Y24D9A.8	IV	4386630	4388880	Y24D9A.8 is orthologous to the human gene Transaldolase 1 (TALDO1), a key enzyme in the pentose phosphate pathway, which provides ribose-5-phosphate for nucleic acid synthesis and NADPH for lipid biosynthesis.	17.56
WBGene00018783	cbs-2	F54A3.4	II	2220432	2223540	The F54A3.4 gene encodes a homolog of the human gene CBS, which when mutated leads to homocystinuria (OMIM:236200).	17.52
WBGene00002879	let-754	C29E4.8	III	7949980	7951915	let-754 encodes an adenylate kinase; let-754 was identified in screens for ethyl methane sulfonate-induced lethal mutations on chromosome III; the let-754 mutation results in mid larval lethality.	17.5
WBGene00000727	col-154	F55C10.2	V	11385360	11386381	col-154 is an ortholog of human MARCO (macrophage receptor with collagenous structure), COL4A2 (collagen, type IV, alpha 2), COL11A1 (collagen, type XI, alpha 1), COL6A2 (collagen, type VI, alpha 2), COL11A2 (collagen, type XI, alpha 2), COL4A1 (collagen, type IV, alpha 1), COL4A5 (collagen, type IV, alpha 5), COL5A1 (collagen, type V, alpha 1), COL24A1 (collagen, type XXIV, alpha 1), COL6A1 (col…	17.48
WBGene00003916	par-1	H39E23.1	V	14112039	14141119	par-1 encodes a serine-threonine kinase; maternally provided PAR-1 is essential for establishing early embryonic polarity; PAR-1 is present in the cytoplasm and in the cell cortex and asymmetrically localized to the posterior cortex of late one-cell stage embryos; PAR-1 is continuously asymmetrically localized to the P lineage (germline blastomeres) at each subsequent division, and evenly distrib…	17.48
WBGene00015910	C17F4.2	C17F4.2	II	3248691	3249386	not known	17.47
WBGene00003951	pbs-5	K05C4.1	I	14718992	14720477	pbs-5 is an ortholog of human PSMB11 (proteasome (prosome, macropain) subunit, beta type, 11), PSMB5 (proteasome (prosome, macropain) subunit, beta type, 5) and PSMB8 (proteasome (prosome, macropain) subunit, beta type, 8); pbs-5 is involved in apoptotic process, determination of adult lifespan, embryo development, locomotion, the molting cycle, nematode larval development and reproduction; pbs-5…	17.46
WBGene00001703	grd-14	T01B10.2	X	8499664	8501037	grd-14 encodes a hedgehog-like protein, with an N-terminal signal sequence and a C-terminal Ground domain; the Ground domain is predicted to form a cysteine-crosslinked protein involved in intercellular signalling, and it has subtle similarity to the N-terminal Hedge domain of HEDGEHOG proteins; GRD-14 is required for normal growth to full size, locomotion, and vulval morphogenesis; all of these …	17.45
WBGene00018399	F43H9.3	F43H9.3	V	8023257	8024923	F43H9.3 is an ortholog of human TUT1 (terminal uridylyl transferase 1, U6 snRNA-specific) and PAPD4 (PAP associated domain containing 4).not known	17.43
WBGene00006460	ppm-1	F25D1.1	V	10532897	10536235	ppm-1 is an ortholog of human PPM1A (protein phosphatase, Mg2+/Mn2+ dependent, 1A) and PPM1B (protein phosphatase, Mg2+/Mn2+ dependent, 1B); ppm-1 is predicted to have catalytic activity, based on protein domain information.Protein Phosphatase, Mg2+/Mn2+ dependent	17.42
WBGene00004046	plp-1	F45E4.2	IV	7633360	7634657	plp-1 encodes a protein containing three PUR repeats that has similarity to the mammalian transcription factor pur alpha; plp-1 is required for embryonic development, development of the pharynx, and formation of the intestine; PLP-1 interacts with double-stranded DNA and specifically, with a Lef-1 binding site within the end-1 promoter; PLP-1 DNA binding is regulated by phosphorylation.	17.38
WBGene00003406	mrg-1	Y37D8A.9	III	12871268	12874654	mrg-1 encodes a chromodomain-containing protein orthologous to mammalian MRG15, an essential mortality factor-related protein that promotes cell proliferation; during development, maternal MRG-1 is required for embryonic viability and for proliferation and survival of primordial germs cells (PGCs); in embryonic and PGC development MRG-1 likely functions as a transcriptional regulator, as loss of …	17.33
WBGene00001784	gst-36	R07B1.4	X	9861650	9862955	gst-36 is an ortholog of human HPGDS (hematopoietic prostaglandin D synthase).Glutathione S-Transferase	17.28
WBGene00008546	gfat-1	F07A11.2	II	11592392	11596590	gfat-1 encodes two isoforms of glucosamine--fructose-6-phosphate aminotransferase (EC:2.6.1.16, also known as glutamine-fructose-6-phosphate transaminase), paralogous to GFAT-2; GFAT-1 is predicted to catalyze the first, and rate-limiting, step of the hexosamine pathway in which glucosamine-6-phosphate is synthesized from L-glutamine and fructose-6-phosphate and ultimately converted to UDP-N-acet…	17.27
WBGene00004201	prx-19	F54F2.8	III	8807480	8809329	prx-19 is orthologous to the human gene PEROXISOMAL FARNESYLATED PROTEIN (PXF; OMIM:600279), which when mutated leads to peroxisome biogenesis (Zellweger) syndrome of complementation group J.	17.24
WBGene00009013	mrps-33	F21D5.8	IV	8739505	8740026	mrps-33 is an ortholog of human MRPS33 (mitochondrial ribosomal protein S33); mrps-33 is involved in determination of adult lifespan, embryo development and nematode larval development.Mitochondrial Ribosomal Protein, Small	17.2
WBGene00007646	nkb-1	C17E4.9	I	9431249	9433811	nkb-1 is an ortholog of human ATP1B3 (ATPase, Na+/K+ transporting, beta 3 polypeptide), ATP1B2 (ATPase, Na+/K+ transporting, beta 2 polypeptide), ATP1B4 (ATPase, Na+/K+ transporting, beta 4 polypeptide), ATP1B1 (ATPase, Na+/K+ transporting, beta 1 polypeptide) and ATP4B (ATPase, H+/K+ exchanging, beta polypeptide); nkb-1 is involved in body morphogenesis, embryo development, locomotion, nematode …	17.19
WBGene00003658	nhr-68	H12C20.3	V	11573440	11575869	nhr-68 is involved in lipid storage; nhr-68 is predicted to have sequence-specific DNA binding activity, sequence-specific DNA binding transcription factor activity, steroid hormone receptor activity, and zinc ion binding activity, based on protein domain information.Nuclear Hormone Receptor family	17.16
WBGene00022462	Y110A7A.15	Y110A7A.15	I	5110941	5113752	not known	17.15
WBGene00012348	pptr-1	W08G11.4	V	16357521	16367539	pptr-1 encodes a PP2A holoenzyme regulatory subunit, a member of the B56 family of genes homologous to mammalian PPP2R5B (OMIM: 601644); out of the seven PP2A regulatory subunits only pptr-1 regulates dauer formation downstream of daf-2;pptr-1 controls dauer formation specifically through the IIS pathway; pptr-1 regulates multiple phenotypes associated with the IIS pathways like stress resistance…	17.15
WBGene00044061	tbc-12	R11B5.1	X	2525273	2532657	tbc-12 is an ortholog of human TBC1D14 (TBC1 domain 14) and TBC1D12 (TBC1 domain 12).TBC (Tre-2/Bub2/Cdc16) domain family	17.09
WBGene00012917	Y46G5A.29	Y46G5A.29	II	12856195	12862035	Y46G5A.29 is an ortholog of human DLK2 (delta-like 2 (Drosophila)) and WIF1 (WNT inhibitory factor 1); Y46G5A.29 is predicted to have calcium ion binding activity, based on protein domain information.not known	17.08
WBGene00010244	F58D5.5	F58D5.5	I	12041035	12042986	not known	17.05
WBGene00045387	K09H9.8	K09H9.8	I	3138539	3140601	not known	17.01
WBGene00001748	gsp-2	F56C9.1	III	7336587	7338761	gsp-2 is an ortholog of human PPP1CA (protein phosphatase 1, catalytic subunit, alpha isozyme) and PPP1CC (protein phosphatase 1, catalytic subunit, gamma isozyme); gsp-2 is involved in cytokinesis, embryo development, locomotion, meiotic chromosome segregation, mitotic nuclear division, the molting cycle, oviposition and peptidyl-serine dephosphorylation; gsp-2 exhibits protein serine/threonine …	16.99
WBGene00000371	cco-1	F26E4.9	I	9788749	9789965	cco-1 encodes the ortholog of the nuclear-encoded cytochrome c oxidase-1 subunit Vb/COX4, a component of the electron transport chain in mitochondria; knock-down of cco-1 via RNA interference in specific tissues like body wall muscle decreases life span, whereas knock-down in the nervous system and intestine increases life-span; the effects of cco-1 on life span indicate that the electron transpo…	16.97
WBGene00010005	cnc-7	F53H2.2	V	20394073	20394732	cnc-7 encodes one of eleven C. elegans caenacin peptides.	16.94
WBGene00009918	F52A8.5	F52A8.5	I	7345942	7347374	F52A8.5 is orthologous to the human gene GLYCINE CLEAVAGE SYSTEM PROTEIN H (GCSH; OMIM:238330), which when mutated leads to glycine encephalopathy.	16.93
WBGene00016011	C23G10.2	C23G10.2	III	6208062	6209143	C23G10.2 is an ortholog of human HRSP12 (heat-responsive protein 12); C23G10.2 is involved in nematode larval development; C23G10.2 is predicted to have deaminase activity, based on protein domain information.not known	16.91
WBGene00016885	fbxb-97	C52E2.6	II	1846984	1848154	F-box B protein	16.9
WBGene00016781	C49G7.3	C49G7.3	V	4046405	4047436	not known	16.9
WBGene00045146	Y41E3.22	Y41E3.22	IV	14950711	14954215	not known	16.86
WBGene00044891	T07C4.12	T07C4.12	III	10331479	10332480	not known	16.85
WBGene00000746	col-173	F41C6.5	X	6875167	6877534	col-173 is an ortholog of human MARCO (macrophage receptor with collagenous structure) and COL17A1 (collagen, type XVII, alpha 1); col-173 is a structural constituent of cuticle, based on protein domain information.COLlagen	16.85
WBGene00013141	Y53C12A.6	Y53C12A.6	II	9717305	9717775	not known	16.78
WBGene00010783	mrpl-36	K11H3.6	III	9847624	9848116	mrpl-36 is an ortholog of human MRPL36 (mitochondrial ribosomal protein L36); mrpl-36 is a structural constituent of ribosome, based on protein domain information.Mitochondrial Ribosomal Protein, Large	16.78
WBGene00009740	F45H10.3	F45H10.3	II	13493181	13494600	F45H10.3 is an ortholog of human NDUFA7 (NADH dehydrogenase (ubiquinone) 1 alpha subcomplex, 7, 14.); F45H10.3 is predicted to have NADH dehydrogenase (ubiquinone) activity, based on protein domain information.not known	16.76
WBGene00006861	cal-5	C24H10.5	X	5074396	5078070	uvt-2 encodes a protein that contains four EF-hand calcium binding motifs with similarity to human calmodulin; mRNA weakly expressed in L1 through L4 larval stages and in the adult hermaphrodite.	16.76
WBGene00017834	F26F12.3	F26F12.3	V	5838972	5845719	not known	16.73
WBGene00012136	T28F4.1	T28F4.1	I	7472611	7476946	not known	16.72
WBGene00006510	mtrr-1	C01G6.6	II	9285932	9289136	C01G6.6 encodes an ortholog of the human gene METHIONINE SYNTHASE REDUCTASE (MTRR), which when mutated leads to homocystinuria (OMIM:236270)	16.71
WBGene00004264	qua-1	T05C12.10	II	8198803	8204005	qua-1 encodes a hedgehog-like protein, with (from N- to C-terminus) a signal sequence, a Qua domain, a 5W repeat, an extended region of low-complexity sequence, and a Hint/Hog domain; QUA-1 is conserved among nematodes from Caenorhabditis to Brugia; QUA-1 is expressed prior to molting in hyp1 to hyp11 hypodermal cells, but not in seam cells, and ceases to be expressed after each molting cycle or …	16.68
WBGene00022817	upp-1	ZK783.2	III	7641034	7643101	upp-1 encodes the C. elegans uridine phosphorylase ortholog; loss of upp-1 activity results in resistance to the anticancer pyrimidine analog 5-fluorouracil (5-FU); in vitro, UPP-1 exhibits both uridine and thymidine phosphorylase activity.	16.68
WBGene00003048	lit-1	W06F12.1	III	13701993	13724383	lit-1 encodes a serine threonine protein kinase homolog related to the Drosophila protein Nemo; lit-1 is required for embryonic viability and plays a central role in controlling the asymmetry of cell divisions during embryogenesis; lit-1 acts downstream of mom-2 with respect to polarity defects and mediates larval cell fate decisions that involve POP-1; lit-1 is also required for amphid channel m…	16.67
WBGene00011532	chaf-1	T06D10.2	I	9077566	9080024	chaf-1 is an ortholog of human CHAF1A (chromatin assembly factor 1, subunit A (p150)); chaf-1 is involved in embryo development.CHromatin Assembly Factor	16.65
WBGene00011743	T13F2.2	T13F2.2	IV	9796689	9797354	T13F2.2 is an ortholog of human SUB1 (SUB1 (S. cerevisiae)); T13F2.2 is involved in reproduction; T13F2.2 is predicted to have DNA binding activity and transcription coactivator activity, based on protein domain information.not known	16.64
WBGene00021545	Y43H11AL.1	Y43H11AL.1	II	222700	232741	Y43H11AL.1 is an ortholog of human ING4 (inhibitor of growth 4) and ING5 (inhibitor of growth 5); Y43H11AL.1 is predicted to have zinc ion binding activity, based on protein domain information.not known	16.63
WBGene00003155	mcm-3	C25D7.6	V	15056719	15059599	mcm-3 encodes a member of the MCM2/3/5 family with similarity to human DNA replication licensing factor, MCM3, and affects embryonic viability.	16.63
WBGene00011867	chc-1	T20G5.1	III	10203821	10209705	chc-1 encodes the C. elegans clathrin heavy chain ortholog; loss of chc-1 activity via RNAi results in defects in receptor-mediated yolk endocytosis and thus, embryonic lethality.	16.61
WBGene00010740	K10D3.6	K10D3.6	I	7116097	7116706	not known	16.6
WBGene00009888	F49E2.5	F49E2.5	X	9543670	9560790	F49E2.5 is involved in nematode larval development and reproduction.not known	16.59
WBGene00001488	frm-1	ZK270.2	I	14875784	14900330	frm-1 is an ortholog of human EPB41 (erythrocyte membrane protein band 4.1) and EPB41L2 (erythrocyte membrane protein band 4.1-like 2); frm-1 is predicted to have actin binding activity and structural molecule activity, based on protein domain information; frm-1 is localized to the plasma membrane.FERM domain (protein4.1-ezrin-radixin-moesin) family	16.57
WBGene00015291	C01B12.8	C01B12.8	II	24761	25435	C01B12.8 is involved in embryo development.not known	16.57
WBGene00015185	mrpl-41	B0432.3	II	288939	290399	mrpl-41 is an ortholog of human MRPL41 (mitochondrial ribosomal protein L41); mrpl-41 is involved in embryo development, nematode larval development and reproduction.Mitochondrial Ribosomal Protein, Large	16.57
WBGene00003678	nhr-88	K08A2.5	II	2976639	2986981	nhr-88 is an ortholog of human NR5A1 (nuclear receptor 5A1) and NR5A2 (nuclear receptor 5A2); nhr-88 is involved in lipid storage; nhr-88 is predicted to have sequence-specific DNA binding activity, sequence-specific DNA binding transcription factor activity, steroid hormone receptor activity, and zinc ion binding activity, based on protein domain information.Nuclear Hormone Receptor family	16.57
WBGene00007589	erg-28	C14C10.6	V	12607411	12608108	ERG (yeast ergosterol biosynthesis protein) homolog	16.53
WBGene00044530	F32D1.11	F32D1.11	V	4365445	4366462	not known	16.51
WBGene00004787	sft-1	H06I04.2	III	3086702	3091738	The sft-1 gene encodes a homolog of the human gene SURF1, which when mutated leads to Leigh syndrome (OMIM:256000).	16.49
WBGene00019357	cpg-8	K03B4.7	V	4691600	4692433	cpg-8 encodes, by alternative splicing, two putatively secreted small proteins of 115 and 99 residues; the large CPG-8 isoform has 6 potential chondroitin attachment sites, 5 of them verified by mass spectrometry; CPG-8 has no obvious function in mass RNAi assays.	16.49
WBGene00008176	C48B4.13	C48B4.13	III	9568749	9570291	not known	16.48
WBGene00001063	dpy-1	M01E10.2	III	2034977	2047997	dpy-1 encodes a cuticulin; DPY-1 activity is required for normal body length and alae formation; dpy-1 s site of action is localized to the hyp7 syncytium, based on mosaic analysis.	16.47
WBGene00004858	sma-4	R12B2.1	III	5816203	5820203	sma-4 encodes a Smad protein and a homolog of human DPC4, which when mutated leads to pancreatic carcinoma (OMIM:260350); SMA-4 is similar to members of the vertebrate protein family of Dwarfins; during development, sma-4 functions as part of a DBL-1/SMA-6 TGF-beta-related signaling pathway that controls body size and male tail sensory ray and spicule formation; sma-4, through this pathway, also …	16.47
WBGene00006568	thk-1	Y43C5A.5	IV	10279272	10281582	thk-1 is an ortholog of human TK1 (thymidine kinase 1, soluble); thk-1 is involved in embryo development; thk-1 is predicted to have ATP binding activity and thymidine kinase activity, based on protein domain information.THymidine Kinase	16.47
WBGene00017017	D1014.4	D1014.4	V	8133430	8134983	not known	16.46
WBGene00235102	Y54G2A.75	Y54G2A.75	IV	2890890	2891579	Y54G2A.75 is an ortholog of human TXNL4A (thioredoxin-like 4A); Y54G2A.75 is involved in embryo development.not known	16.45
WBGene00000764	coq-4	T03F1.2	I	3869219	3870124	coq-4 encodes an ortholog of S. cerevisiae COQ4; while COQ-4 is conserved between eukaryotes and bacteria, its biochemical function is unknown; by orthology, COQ-4 is predicted to peripherally associate with the matrix face of the mitochondrial inner membrane, in a complex with COQ-3 (and perhaps COQ-6), and to be required to maintain a steady-state level of CLK-1/COQ-7 protein; COQ-4 is required…	16.42
WBGene00009243	F29C6.1	F29C6.1	I	10579413	10580890	F29C6.1 is involved in reproduction.not known	16.42
WBGene00014172	clpp-1	ZK970.2	II	10300716	10302859	clpp-1 encodes a mitochondrial protein, homologous to bacterial ClpP, required to initiate the stress response to unfolded mitochondrial proteins; as with its bacterial ortholog, CLPP-1 is predicted to be a proteolytic subunit of a Clp-like protease, with an N-terminal region required for mitochondrial localization, and a C-terminal region of ClpP similarity; in response to a mutation stressing m…	16.41
WBGene00007784	ruvb-1	C27H6.2	V	9978791	9980769	ruvb-1 encodes a AAA+ ATPase orthologous to the RUVBL1 family of ATPases; ruvb-1 functions as a component of the TOR signaling pathway that promotes localization of the box C/D snoRNP complex to nucleoli, thus enabling robust protein synthesis; ruvb-1 mutations strongly suppress pha-4 mutations, suggesting that pha-4 and the CeTOR pathway antagonize one another to regulate larval development and …	16.41
WBGene00002053	ifb-1	F10C1.2	II	5765618	5772076	ifb-1 (also known as vab-21) encodes two isoforms of an essential intermediate filament protein that is coexpressed with the essential IF proteins IFA-1, IFA-2, and IFA-3, along with IFA-4; IFB-1 is required for embryonic development and epidermal morphogenesis; IFB-1 forms heteropolymeric intermediate filaments in vitro with an equimolar mixture of IFA-1, IFA-2, or IFA-3, and binds IFA-4 in blot…	16.39
WBGene00018052	F35F10.1	F35F10.1	V	3316360	3318027	F35F10.1 is an ortholog of human NGLY1 (N-glycanase 1).not known	16.38
WBGene00014111	rpc-25	ZK856.10	V	10205678	10206601	rpc-25 is an ortholog of human POLR3H (polymerase (RNA) III (DNA directed) polypeptide H ); rpc-25 is involved in cell migration, hermaphrodite genitalia development, nematode larval development, receptor-mediated endocytosis and reproduction; rpc-25 is predicted to have DNA-directed RNA polymerase activity, based on protein domain information.RNA Polymerase, Class III (C)	16.38
WBGene00012158	ucr-2.1	VW06B3R.1	X	12018429	12021212	ucr-2.1 is an ortholog of human UQCRC2 (ubiquinol-cytochrome c reductase core protein II); ucr-2.1 is predicted to have catalytic activity and metal ion binding activity, based on protein domain information.Ubiquinol-Cytochrome c oxidoReductase complex	16.38
WBGene00004210	ptc-3	Y110A2AL.8	II	2845378	2852593	ptc-3 encodes an ortholog of Drosophila PATCHED (PTC) and human PTCH (OMIM:601309, mutated in basal cell nevus syndrome), which defines one of seven paralogous families of sterol sensing domain (SSD) proteins; PTC-3 is strongly required for normal molting from L1 to L3 larval stages; PTC-3 is also required for normal growth to full size and for viability.	16.34
WBGene00019609	K10B3.1	K10B3.1	X	3135493	3136650	K10B3.1 is an ortholog of human ZNF706 (zinc finger protein 706).not known	16.34
WBGene00014088	ZK809.8	ZK809.8	IV	11645623	11648893	ZK809.8 is involved in positive regulation of growth.not known	16.33
WBGene00009620	fip-5	F41E7.4	X	10302647	10303167	Fungus-Induced Protein	16.32
WBGene00016739	pitr-1	C48A7.2	IV	7393221	7397460	pitr-1 is an ortholog of human SLC20A1 (solute carrier family 20 (phosphate transporter), member 1) and SLC20A2 (solute carrier family 20 (phosphate transporter), member 2); pitr-1 is involved in embryo development, hermaphrodite genitalia development, negative regulation of vulval development and reproduction; pitr-1 is predicted to have inorganic phosphate transmembrane transporter activity, ba…	16.29
WBGene00017385	F11G11.5	F11G11.5	II	4857923	4859181	F11G11.5 is an ortholog of human BRI3 (brain protein I3); F11G11.5 is involved in embryo development.not known	16.27
WBGene00000876	cyl-1	C52E4.6	V	11991010	11993767	cyl-1 is an ortholog of human CCNL2 (cyclin L2) and CCNL1 (cyclin L1); cyl-1 is involved in embryo development, germ cell development, gonad development, locomotion and nematode larval development; cyl-1 is predicted to have protein kinase binding activity, based on protein domain information.CYclin L	16.27
WBGene00017244	apy-1	F08C6.6	X	7568134	7569722	apy-1 encodes a membrane-bound uridine diphosphatase (UDPase, endo-apyrase) orthologous to human CANT1 and paralogous to ZK563.7; APY-1 is required for repression of the unfolded protein response of stressed endoplasmic reticulum (ER), for normally organized pharynx and thin muscle fibers in adults, and for normally high fertility, rapid growth, and long lifespan; apy-1 is transcriptionally activ…	16.27
WBGene00020274	T05H4.11	T05H4.11	V	6424250	6425952	not known	16.26
WBGene00020391	cct-7	T10B5.5	V	1872246	1875527	cct-7 encodes a putative eta subunit of the eukaryotic cytosolic ( T complex ) chaperonin, orthologous to human CCT7 (OMIM:605140); CCT-7 is expressed in most, if not all, tissues; in mass RNAi assays, CCT-7 is required for normal transgene repression and subcellular localization, embryonic and larval viability, fertility, vulval development, and normal locomotion.	16.25
WBGene00001178	egl-9	F22E12.4	V	10468411	10476952	egl-9 encodes a proline hydroxylase; EGL-9 functions in a conserved hypoxia-sensing pathway to negatively regulate HIF-1 (hypoxia inducible factor) by hydroxylating prolyl HIF-1 residues; EGL-9 activity is negatively regulated by its physical association with CYSL-1, a protein with similarity to cysteine synthases that acts to transduce information about the environmental O2 levels through H2S (h…	16.25
WBGene00009895	scl-2	F49E11.10	IV	13057678	13059092	scl-2 encodes a predicted extracellular protein that is a member of the C. elegans family of SCP/TAPS (sperm coating protein/Tpx-1/Ag5/PR-1/Sc7) domain-containing proteins; an scl-2 deletion mutation, tm2428, is reported to be homozygous viable.	16.24
WBGene00013924	rad-23	ZK20.3	II	11651260	11652906	rad-23 encodes a protein containing ubiquitin-like (UBL) and ubiquitin-associated (UBA) domains that is a member of the Radiation Sensitivity 23 (RAD23) family of proteasomal ubiquitin receptors; in C. elegans, rad-23 activity is required for normal axon branching; rad-23 displays genetic interactions with png-1, which encodes a peptide-N-glycanase, also required for proper axon branching during …	16.23
WBGene00002335	let-60	ZK792.6	IV	11688227	11691088	let-60 encodes a member of the GTP-binding RAS protooncogene family; let-60 activity is required for viability, vulval development, spicule development, germ line meiotic progression, posterior development of the hypodermis, chemotaxis, sex myoblast migration, and muscle membrane extension; let-60 acts genetically downstream of let-23 with respect to vulval development and upstream of the MAPK pa…	16.22
WBGene00001855	hil-4	C18G1.5	V	4754313	4755473	hil-4 is an ortholog of human H1F0 (H1 histone 0), HIST1H1E (histone cluster 1, H1e), HIST1H1D (histone cluster 1, H1d), HIST1H1B (histone cluster 1, H1b), HIST1H1C (histone cluster 1, H1c), HIST1H1A (histone cluster 1, H1a) and HIST1H1T (histone cluster 1, H1t); hil-4 is involved in reproduction; hil-4 is predicted to have DNA binding activity, based on protein domain information.HIstone H1 Like	16.22
WBGene00013719	Y106G6H.6	Y106G6H.6	I	10443394	10446133	Y106G6H.6 is involved in embryo development and reproduction.not known	16.21
WBGene00015811	C16A3.6	C16A3.6	III	6379449	6380674	C16A3.6 is an ortholog of human MAK16 (MAK16 (S. cerevisiae)); C16A3.6 is involved in embryo development, hermaphrodite genitalia development, nematode larval development, receptor-mediated endocytosis and reproduction.not known	16.16
WBGene00015525	rha-2	C06E1.10	III	8609877	8614569	rha-2 encodes a DEAH helicase orthologous to the Drosophila KURZ, the human KIAA1517, and the S. cerevisiae ECM16 proteins; rha-2 functions in a number of different biological processes, including germline development, body wall muscle organization, and adult lifespan determination; RHA-2 can be phosphorylated by murine ERK2 in vitro, suggesting that it is a substrate for the RTK-RAS-ERK pathway …	16.16
WBGene00003242	mig-6	C37C3.6	V	7827232	7842384	mig-6 encodes at least two protein isoforms (long and short) that are highly similar to the extracellular matrix proteins papilin and lacunin; mig-6 is an essential gene required for embryonic hypodermal cell enclosure and normal excretory canal cell function in L1 larvae; MIG-6(S) activity is required cell nonautonomously for the ventral to dorsal phase of distal tip cell (DTC) migration and app…	16.15
WBGene00009215	thn-2	F28D1.5	IV	12383168	12384007	thn-2 is involved in defense response.THaumatiN family	16.14
WBGene00018268	F41C3.2	F41C3.2	II	4749968	4751823	F41C3.2 is an ortholog of human SLC37A1 (solute carrier family 37 (glucose-6-phosphate transporter), member 1), SLC37A2 (solute carrier family 37 (glucose-6-phosphate transporter), member 2), SLC37A3 (solute carrier family 37, member 3), SLC17A4 (solute carrier family 17, member 4), SLC17A1 (solute carrier family 17 (organic anion transporter), member 1), SLC17A3 (solute carrier family 17 (organi…	16.06
WBGene00001429	fkb-4	ZC455.10	V	12785153	12787104	fkb-4 encodes a peptidylprolyl cis/trans isomerase homologous to mammalian FK506 immunosuppressant-binding protein 9; FKB-4 expression is positively regulated by signaling through the DAF-2 insulin receptor-like pathway and in part, through the activity of the DAF-16 fork-head transcription factor suggesting that FKB-4 could play a role in metabolism and longevity; as loss of FKB-4 function via R…	16.03
WBGene00000393	cdf-1	C15B12.7	X	6499909	6504613	cdf-1 encodes a protein similar to members of the cation diffusion facilitator (CDF) family of transmembrane proteins and is most similar to vertebrate ZnT-1; two other elegans CDF proteins, cdf-2 and sur-7 have also been identified; CDF proteins regulate the transport of heavy metal ions like zinc; cdf-1 positively regulates Ras-mediated signaling during vulval development, most likely by promot…	16.02
WBGene00020250	T05C1.3	T05C1.3	II	4487694	4489390	not known	16.01
WBGene00006715	ubc-20	F40G9.3	III	188838	190943	ubc-20 is an ortholog of human UBE2K (ubiquitin-conjugating enzyme E2K).UBiquitin Conjugating enzyme	16.01
WBGene00020968	W03A5.4	W03A5.4	III	5431407	5434467	W03A5.4 is an ortholog of human DLGAP3 (discs, large (Drosophila) -associated protein 3), DLGAP2 (discs, large (Drosophila) -associated protein 2) and DLGAP1 (discs, large (Drosophila) -associated protein 1); W03A5.4 is involved in lipid storage.not known	16.01
WBGene00006833	unc-108	F53F10.4	I	3824947	3826514	unc-108 encodes a small GTPase homologous to the Rab GTPases that function in endocytosis, membrane fusion, and vesicular trafficking events; unc-108 function is required in neurons for normal locomotion; unc-108 also functions in the removal of apoptotic cells, specifically it functions in engulfing cells for the recruitment and fusion of the lysosome to the phagosome; unc-108 is expressed in ne…	15.93
WBGene00010009	F53H4.4	F53H4.4	X	15866411	15868690	not known	15.93
WBGene00012123	T28D6.3	T28D6.3	III	11366752	11368437	not known	15.89
WBGene00006948	wrt-2	F52E4.6	X	3092395	3094372	wrt-2 encodes a hedgehog-like protein, with an N-terminal signal sequence, a Wart domain, and a C-terminal region of low-complexity sequence; WRT-2 is expressed in seam cells and hypodermal syncytia; the Wart domain is predicted to form a cysteine-crosslinked protein involved in intercellular signalling, and it has subtle similarity to the N-terminal Hedge domain of HEDGEHOG proteins; WRT-2 is we…	15.89
WBGene00017507	F16B4.5	F16B4.5	V	1589081	1591727	F16B4.5 is involved in receptor-mediated endocytosis.not known	15.88
WBGene00004167	pqn-87	Y57A10A.18	II	12209228	12221788	The protein product of this gene is predicted to contain a glutamine/asparagine (Q/N)-rich ( prion ) domain, by the algorithm of Michelitsch and Weissman (as of the WS77 release of WormBase, i.e., in wormpep77).	15.87
WBGene00002059	ife-1	F53A2.6	III	13343442	13344616	The ife-1 gene encodes one of five C. elegans homologs of the mRNA cap-binding protein eIF4E; it is specifically required for spermatogenesis, and is expressed in P granules.	15.84
WBGene00138711	R07B1.13	R07B1.13	X	9869836	9870802	not known	15.84
WBGene00004955	spd-5	F56A3.4	I	5171285	5175522	spd-5 encodes a coiled-coil domain protein; spd-5 activity is required for centrosome maturation, symmetry breaking, pronuclear migration, mitotic spindle assembly, and cell division; in regulating centrosome maturation, spd-5 interacts genetically with spd-2, which also encodes a coiled-coil protein; SPD-5 physically interacts with CED-9, a C. elegans BCL2 ortholog and spd-5(RNAi) results in inc…	15.82
WBGene00002002	hsb-1	K08E7.2	IV	12565993	12567228	hsb-1 is an ortholog of human HSBP1 (heat shock factor binding protein 1); hsb-1 is involved in determination of adult lifespan and response to heat.Heat Shock factor Binding protein	15.81
WBGene00003786	npa-1	VC5.3	V	7075935	7081539	npa-1 encodes a large polyprotein precursor that is posttranslationally cleaved to multiple units of ~14.5kDa, each of which is a strong binding protein for fatty acids and retinol (Vitamin A); the lipid binding sites of NPA-1-derived peptides are unusually apolar; NPA-1-derived peptides probably are carrier proteins that enable distribution of these lipids within nematodes; NPA-1-derived peptide…	15.79
WBGene00004305	ran-4	R05D11.3	I	8591215	8591995	ran-4 encodes a ortholog of NUCLEAR TRANSPORT FACTOR 2 (NTF2) from S. cerevisiae and metazoa, which is predicted to interact with nucleoporins and to promote transport of RAN-1(+GDP) into the nucleus; RAN-4/NTF2 proteins are paralogous to the N-terminal domain of RasGAP SH3 binding proteins such as Drosophila RASPUTIN, and to delta-5-3-ketosteroid isomerases, while having no homology to Ran prote…	15.74
WBGene00013585	cyp-42A1	Y80D3A.5	V	18912039	18917979	cyp-42A1 is an ortholog of human CYP4V2 (cytochrome P450 4V2); cyp-42A1 is involved in body morphogenesis, determination of adult lifespan, embryo development, locomotion, nematode larval development, positive regulation of growth and reproduction; cyp-42A1 is predicted to have heme binding activity, iron ion binding activity, and oxidoreductase activity, acting on paired donors, with incorporati…	15.74
WBGene00021909	Y55B1BL.1	Y55B1BL.1	III	402424	405614	not known	15.73
WBGene00000558	cnc-4	R09B5.9	V	1447222	1447707	cnc-4 encodes one of eleven C. elegans caenacin peptides; cnc-4 expression is strongly induced after infection by the fungus Drechmeria coniospora, suggesting that it functions as a secreted antimicrobial peptide in the innate immune response.	15.72
WBGene00003564	ncs-2	F10G8.5	I	10033543	10034816	ncs-2 is an ortholog of human RCVRN (recoverin); ncs-2 is predicted to have calcium ion binding activity, based on protein domain information.Neuronal Calcium Sensor family	15.69
WBGene00000634	col-58	F26B1.4	I	6311251	6312413	col-58 is an ortholog of human COLQ (collagen-like tail subunit (single strand of homotrimer) of asymmetric acetylcholinesterase); col-58 is a structural constituent of cuticle, based on protein domain information.COLlagen	15.64
WBGene00194699	Y43F8B.22	Y43F8B.22	V	19482698	19483073	not known	15.64
WBGene00007525	C11G10.1	C11G10.1	X	15157358	15158617	not known	15.63
WBGene00016009	C23F12.4	C23F12.4	X	9387436	9389189	not known	15.6
WBGene00006588	tnt-3	C14F5.3	X	7937567	7945048	tnt-3 is orthologous to the human gene TROPONIN T (TNNT2; OMIM:191045), which when mutated leads to disease.	15.57
WBGene00018465	F45E1.4	F45E1.4	X	7985981	7988982	F45E1.4 is an ortholog of human NANP (N-acetylneuraminic acid phosphatase); F45E1.4 is predicted to have hydrolase activity, based on protein domain information.not known	15.56
WBGene00022381	ubxn-2	Y94H6A.9	IV	2720323	2725858	ubxn-2 encodes one of six C. elegans UBX (ubiquitin regulatory X) domain-containing proteins.	15.51
WBGene00000149	apl-1	C42D8.8	X	5112434	5116866	apl-1 encodes two almost identical isoforms orthologous to human Amyloid precursor protein (APP); although native APL-1 is predicted to be membrane-bound until proteolytically cleaved, neuronal expression of a partial N-terminal extracellular region of APL-1 alone, containing either the E1 or the E2 domain, is sufficient for APL-1 s normal functions in vivo (molting and morphogenesis, pharyngeal …	15.5
WBGene00004199	prx-14	R07H5.1	IV	11183138	11184304	prx-14 is an ortholog of human PEX14 (peroxisomal biogenesis factor 14); prx-14 is involved in embryo development and nematode larval development.PeRoXisome assembly factor	15.47
WBGene00008986	F20G2.2	F20G2.2	V	13755011	13756409	F20G2.2 is an ortholog of human RDH8 (retinol dehydrogenase 8 (all-trans)) and DHRS1 (dehydrogenase/reductase (SDR family) member 1); F20G2.2 is predicted to have oxidoreductase activity, based on protein domain information.not known	15.46
WBGene00044463	W09G12.10	W09G12.10	IV	1219333	1221206	not known	15.42
WBGene00000417	ced-3	C48D1.2	IV	13198338	13204129	ced-3 encodes a caspase, a cysteine-aspartate protease; CED-3 activity is required for execution of apoptosis and functions in a conserved genetic pathway with CED-4, CED-9, and EGL-1 to regulate apoptosis during C. elegans development.	15.39
WBGene00007682	C18D11.6	C18D11.6	III	11810556	11811048	not known	15.38
WBGene00001166	eftu-2	ZK328.2	III	6009562	6012839	eftu-2 encodes an elongation factor 2 (EF-2)-like protein; by homology, EFTU-2 is predicted to function as a GTPase required for the elongation step of protein synthesis; loss of eftu-2 activity via large-scale RNAi indicates that eftu-2 is an essential gene required for embryonic development, reproduction, and the overall health of the animal; eftu-2 mRNA is detectable at all stages of C. elegan…	15.38
WBGene00001555	gcy-35	T04D3.4	I	13325362	13333508	gcy-35 encodes a soluble guanylyl cyclase; GCY-35 activity is required for regulation of aggregation, aerotaxis, aerokinesis, gustatory plasticity, and innate immunity; GCY-35 activity is also required in the URX sensory neurons to sense increases in O2 levels and effect corresponding behavioral changes; gcy-35::gfp reporter fusions are expressed in a number of neurons, including the AQR, PQR, an…	15.32
WBGene00012187	rpb-11	W01G7.3	II	14059838	14060622	rpb-11 is an ortholog of human POLR2J3 (polymerase (RNA) II (DNA directed) polypeptide J3); rpb-11 is involved in embryo development, hermaphrodite genitalia development, negative regulation of vulval development, nematode larval development, oogenesis and receptor-mediated endocytosis; rpb-11 is predicted to have protein dimerization activity, based on protein domain information.RNA Polymerase I…	15.31
WBGene00017931	picc-1	F29G9.2	V	6018994	6026341	picc-1 is an ortholog of human CCDC85A (coiled-coil domain containing 85A) and CCDC85B (coiled-coil domain containing 85B); picc-1 is involved in embryo development.PAC-1 Interacting Coiled-Coil protein	15.31
WBGene00010503	K02C4.5	K02C4.5	II	8078457	8080828	not known	15.3
WBGene00019673	K12C11.1	K12C11.1	I	1341220	1344692	The K12C11.1 gene encodes an ortholog of the human gene PEPTIDASE D (PEPD), which when mutated leads to prolidase deficiency (OMIM:170100).	15.29
WBGene00004458	rpn-1	T22D1.9	IV	6906415	6910156	rpn-1 encodes a non-ATPase subunit of the 26S proteasome s 19S regulatory particle (RP) base subcomplex; rpn-1 activity is essential for embryonic, larval, and germline development; by homology, RPN-1 is predicted to function in unfolding and recognition of protein substrates and/or recycling of ubiquitin moieties during protein degradation.	15.26
WBGene00006595	top-1	M01E5.5	I	13292514	13297227	top-1 encodes the C. elegans DNA topoisomerase I ortholog; TOP-1 exhibits DNA topoisomerase I activity in vitro and in vivo, this activity is required for normal gonad, germline, and embryonic development; top-1 mRNA is expressed throughout the gonad and during early embryogenesis, with mRNA levels nearly gone by hatching; TOP-1 protein levels are highest in embryos and L1 larvae, decrease by the…	15.22
WBGene00019890	R05F9.6	R05F9.6	II	4889437	4891469	R05F9.6 is an ortholog of human PGM1 (phosphoglucomutase 1) and PGM5 (phosphoglucomutase 5); R05F9.6 is involved in embryo development; R05F9.6 is predicted to have intramolecular transferase activity, phosphotransferases, based on protein domain information.not known	15.22
WBGene00019747	ipla-1	M03A1.6	II	4590953	4601356	ipla-1 encodes a phospholipase that is a member of the Group VIA subgroup of the phospholipase A2 superfamily; in C. elegans, ipla-1 functions cell autonomously in hypodermal seam cells to regulate membrane trafficking and the asymmetric, anterior cortical localization of WRM-1/beta-catenin that, in turn, regulates asymmetric cell division; ipla-1 mutations are suppressed by mutations in mon-2 an…	15.21
WBGene00009435	F35G2.1	F35G2.1	IV	12200978	12207930	F35G2.1 is an ortholog of human QSOX1 (quiescin Q6 sulfhydryl oxidase 1) and QSOX2 (quiescin Q6 sulfhydryl oxidase 2); F35G2.1 is predicted to have thiol oxidase activity, based on protein domain information.not known	15.21
WBGene00000110	alh-4	T05H4.13	V	6427211	6429927	alh-4 is an ortholog of human ALDH3A1 (aldehyde dehydrogenase 3A1), ALDH3A2 (aldehyde dehydrogenase 3A2), ALDH3B1 (aldehyde dehydrogenase 3B1) and ALDH3B2 (aldehyde dehydrogenase 3B2); alh-4 is involved in determination of adult lifespan, embryo development, nematode larval development and reproduction; alh-4 is predicted to have aldehyde dehydrogenase [NAD(P)+] activity, based on protein domain …	15.21
WBGene00021562	nuo-5	Y45G12B.1	V	2698972	2707039	nuo-5 is orthologous to human NADH-UBIQUINONE OXIDOREDUCTASE Fe-S PROTEIN 1 (NDUFS1; OMIM:157655), which when mutated leads to mitochondrial complex I deficiency.	15.21
WBGene00004120	pqn-32	F29C12.1	II	13108019	13110170	The protein product of this gene is predicted to contain a glutamine/asparagine (Q/N)-rich ( prion ) domain, by the algorithm of Michelitsch and Weissman (as of the WS77 release of WormBase, i.e., in wormpep77).	15.19
WBGene00013934	ZK131.11	ZK131.11	II	13792229	13817374	ZK131.11 is involved in defense response.not known	15.19
WBGene00194738	Y46E12A.5	Y46E12A.5	III	1757772	1758639	not known	15.15
WBGene00016170	C27F2.8	C27F2.8	III	4991427	4998161	C27F2.8 is an ortholog of human TMEM131 (transmembrane protein 131) and KIAA0922 (KIAA0922); C27F2.8 is involved in body morphogenesis, embryo development, locomotion, nematode larval development, positive regulation of growth and reproduction.not known	15.11
WBGene00003129	map-1	Y37E11AL.7	IV	3683536	3686867	map-1 is an ortholog of human METAP1 (methionyl aminopeptidase 1); map-1 is predicted to have aminopeptidase activity and metalloexopeptidase activity, based on protein domain information.Methionine AminoPeptidase	15.09
WBGene00185118	K02E2.11	K02E2.11	V	20383362	20384404	not known	15.09
WBGene00001459	flp-16	F15D4.8	II	13235306	13237352	flp-16 encodes a predicted FMRFamide-like peptide neurotransmitter that inhibits action potentials in the pharyngeal muscle when applied to the pharynx of dissected worms.	15.08
WBGene00018475	mrpl-14	F45E12.5	II	7308704	7310148	mrpl-14 is an ortholog of human C1orf53 (chromosome 1 open reading frame 53); mrpl-14 is involved in embryo development and gamete generation; mrpl-14 is a structural constituent of ribosome, based on protein domain information.Mitochondrial Ribosomal Protein, Large	15.08
WBGene00004465	rpn-9	T06D8.8	II	11237445	11239092	rpn-9 is predicted to encode a non-ATPase subunit of the 19S regulatory complex of the proteasome that that affects body morphology, embryonic viability, locomotion, larval viability, fertility, and growth; interacts with RPN-11 in yeast two-hybrid assays.	15.07
WBGene00005000	spp-15	C48E7.10	I	6249556	6250067	SaPosin-like Protein family	14.98
WBGene00004373	rme-1	W06H8.1	V	6208840	6217641	rme-1 encodes a conserved, EPS15 homology (EH) domain-containing protein; RME-1 is required for endocytosis, specifically for modulating endocytic transport through the endosomal recycling compartment (ERC); RME-1 is ubiquitously expressed and, in the polarized intestinal epithelium, is found on basolateral recycling endosomes.	14.97
WBGene00021036	W05F2.4	W05F2.4	I	3374780	3402864	W05F2.4 is involved in growth, hermaphrodite genitalia development, nematode larval development, positive regulation of growth and reproduction.not known	14.96
WBGene00006937	wah-1	Y56A3A.32	III	11990167	11999592	wah-1 encodes a putative flavin-adenine dinucleotide (FAD)-binding oxidoreductase orthologous to mammalian PDCD8 (AIF; OMIM:300169, mutated in Harlequin mice); WAH-1 is required for apoptotic DNA degratation, SCRM-1 phospholipid scramblase activity, phosphatidylserine exposure, rapid apoptosis during embryonic development, and rapid engulfment of apoptotic cells in the germline; WAH-1 is also req…	14.94
WBGene00010993	vha-20	R03E1.2	X	14163098	14164506	vha-20 is an ortholog of human ATP6AP2 (ATPase, H+ transporting, lysosomal accessory protein 2); vha-20 is involved in embryo development, locomotion and nematode larval development; vha-20 is predicted to have receptor activity, based on protein domain information.Vacuolar H ATPase	14.93
WBGene00015684	C10G8.8	C10G8.8	V	5324798	5328470	C10G8.8 is an ortholog of human C15orf52 (chromosome 15 open reading frame 52) and CCDC9 (coiled-coil domain containing 9).not known	14.91
WBGene00004064	pms-2	H12C20.2	V	11566801	11573091	pms-2 is an ortholog of human PMS2 (PMS2 postmeiotic segregation increased 2 (S. cerevisiae)); pms-2 is involved in cellular response to DNA damage stimulus and embryo development; pms-2 is predicted to have ATP binding activity and mismatched DNA binding activity, based on protein domain information.PMS (Post Meiotic Segregation) family	14.91
WBGene00018391	rpb-4	F43E2.2	II	7374497	7375189	rpb-4 is an ortholog of human POLR2D (polymerase (RNA) II (DNA directed) polypeptide D); rpb-4 is involved in embryo development; rpb-4 is predicted to have DNA-directed RNA polymerase activity and nucleotide binding activity, based on protein domain information.RNA Polymerase II (B) subunit	14.84
WBGene00018073	F35H10.10	F35H10.10	IV	8307326	8312946	F35H10.10 is an ortholog of human GRM3 (glutamate receptor, metabotropic 3), GRM4 (glutamate receptor, metabotropic 4) and GRM8 (glutamate receptor, metabotropic 8); F35H10.10 is predicted to have G-protein coupled receptor activity, based on protein domain information.not known	14.84
WBGene00000731	col-158	D2023.7	V	11829582	11831222	col-158 is an ortholog of human COLQ (collagen-like tail subunit (single strand of homotrimer) of asymmetric acetylcholinesterase); col-158 is involved in embryo development; col-158 is a structural constituent of cuticle, based on protein domain information.COLlagen	14.84
WBGene00017881	asp-13	F28A12.4	V	8641491	8643225	asp-13 is an ortholog of human NAPSA (napsin A aspartic peptidase), REN (renin) and CTSD (cathepsin D); asp-13 is predicted to have aspartic-type endopeptidase activity, based on protein domain information.ASpartyl Protease	14.83
WBGene00021960	Y57E12AM.1	Y57E12AM.1	V	7063174	7063714	Y57E12AM.1 is an ortholog of human TMEM258 (transmembrane protein 258).not known	14.83
WBGene00012615	dct-16	Y38H6C.1	V	20497915	20499073	DAF-16/FOXO Controlled, germline Tumor affecting	14.82
WBGene00009561	F39D8.3	F39D8.3	X	15421071	15425023	not known	14.82
WBGene00002070	ile-1	K07A1.8	I	9609502	9611598	ile-1 is orthologous to the human gene human ERGIC-53, which when mutated leads to deficiency of coagulation factors V/VIII (OMIM:227300).	14.81
WBGene00009975	F53C11.5	F53C11.5	V	13787549	13796237	not known	14.81
WBGene00003061	lpd-5	ZK973.10	I	4372254	4373120	lpd-5 is orthologous to the human gene NADH DEHYDROGENASE (UBIQUINONE) FE-S PROTEIN 4 (18KD) (NADH-COENZYME Q REDUCTASE) (NDUFS4; OMIM:602694), which when mutated leads to NADH:ubiquinone oxidoreductase (complex I) deficiency.	14.8
WBGene00007009	wwp-1	Y65B4BR.4	I	537122	542173	wwp-1 encodes, by alternative splicing, two isoforms of a putative E3 ubiquitin ligase orthologous to budding yeast Rsp5, Drosophila SU(DX), and human WWP1 (OMIM:602307) and WWP2 (OMIM:602308); WWP-1 is required for proteolysis of the intracellular LIN-12 domain in primary ventral precursor cells, and for protection of germ cells against ionizing radiation or camptothecin, as well as for normal a…	14.8
WBGene00008768	F13G3.10	F13G3.10	I	7313585	7314279	F13G3.10 is an ortholog of human HYPK (huntingtin interacting protein K); F13G3.10 is involved in determination of adult lifespan.not known	14.77
WBGene00004771	sem-2	C32E12.5	I	5204664	5215218	sem-2 encodes an HMG-box transcription factor that affects the migration, division, and cell-fate of the 2 sex myoblasts, and also affects embryonic viability, elongation of embryos, egg laying, anterior body-wall muscle development, and organization of the anterior hypodermis.	14.76
WBGene00019262	dmsr-12	H34P18.1	V	6804512	6806440	dmsr-12 is an ortholog of human GPR142 (G protein-coupled receptor 142) and GPR139 (G protein-coupled receptor 139).DroMyoSuppressin Receptor related	14.76
WBGene00011508	T05H10.3	T05H10.3	II	8049049	8050563	not known	14.75
WBGene00009628	tatn-1	F42D1.2	X	14791008	14792981	tatn-1 encodes a putative tyrosine aminotransferase, orthologous to human TAT (OMIM:276600, mutated in type II tyrosinemia); tatn-1 is expressed in larval and adult pharynx, hypodermis, body wall muscle, and intestine, and in adult vulval muscle and reproductive system; tatn-1 is required for the tyrosinemic phenotype of fah-1(RNAi) animals.	14.75
WBGene00019381	K04C2.3	K04C2.3	III	6873048	6873707	not known	14.74
WBGene00022665	ZK154.1	ZK154.1	X	7779620	7780607	not known	14.74
WBGene00016258	vha-16	C30F8.2	I	5079910	5082279	vha-16 encodes an an ortholog of subunit d of the membrane-bound (V0) domain of vacuolar proton-translocating ATPase (V-ATPase); VHA-16 is predicted to mechanically anchor the V-ATPase cytosolic rotor (stalk) to the membrane, while also providing a hub for the V-ATPase transmembrane rotor; vha-16 is expressed in diverse tissues (e.g., excretory cell, pharynx, intestine, hypodermis, and neurons).	14.72
WBGene00016808	C50D2.5	C50D2.5	II	98151	98962	C50D2.5 is an ortholog of human SF3B6 (splicing factor 3b, subunit 6); C50D2.5 is involved in reproduction; C50D2.5 is predicted to have nucleic acid binding activity and nucleotide binding activity, based on protein domain information.not known	14.72
WBGene00004993	spp-8	C28C12.5	IV	8481664	8483710	spp-8 is an ortholog of human PSAP (prosaposin) and PSAPL1 (prosaposin-like 1 (gene/pseudogene)).SaPosin-like Protein family	14.71
WBGene00011076	scav-5	R07B1.3	X	9858365	9861735	scav-5 is an ortholog of human CD36 (CD36 molecule (thrombospondin receptor)) and SCARB2 (scavenger receptor class B, member 2).SCAVenger receptor (CD36 family) related	14.69
WBGene00004307	rap-1	C27B7.8	IV	8916252	8918890	rap-1 encodes a member of the Ras superfamily of small GTPases; the activated protein interacts with W05B10.4 and T14G10.2 in yeast two-hybrid assays and rap-1 is expressed in some neurons in the head and tail, the rectal epithelial cells, body muscle, hypodermis, and in the somatic cells of the gonad.	14.68
WBGene00001498	fars-3	F22B5.9	II	8464848	8467079	fars-3 is an ortholog of human FARSB (phenylalanyl-tRNA synthetase, beta subunit); fars-3 is involved in embryo development, nematode larval development and reproduction; fars-3 is predicted to have ATP binding activity, RNA binding activity, magnesium ion binding activity, and phenylalanine-tRNA ligase activity, based on protein domain information.Phenylalanyl Amino-acyl tRNA Synthetase	14.66
WBGene00003596	ngp-1	T19A6.2	I	8394728	8398628	ngp-1 is an ortholog of human GNL2 (guanine nucleotide binding protein-like 2 (nucleolar)); ngp-1 is involved in embryo development, hermaphrodite genitalia development, nematode larval development and reproduction; ngp-1 is predicted to have GTP binding activity, based on protein domain information.Nuclear/nucleolar GTP-binding Protein family	14.65
WBGene00022358	Y92H12A.2	Y92H12A.2	I	1543525	1556195	Y92H12A.2 is an ortholog of human NEDD4L (neural precursor cell expressed, developmentally down-regulated 4-like, E3 ubiquitin protein ligase) and NEDD4 (neural precursor cell expressed, developmentally down-regulated 4, E3 ubiquitin protein ligase); Y92H12A.2 is predicted to have ubiquitin-protein transferase activity, based on protein domain information.not known	14.61
WBGene00020652	egg-4	T21E3.1	I	3932210	3934814	egg-4 encodes a pseudotyrosine phosphatase; egg-4, along with egg-5 which also encodes a pseudotyrosine phosphatase, are required for the egg-to-oocyte transition and embryonic development; EGG-4 and EGG-5 function to negatively regulate the activity of the MBK-2 DYRK family kinase by sequestering MBK-2 at the oocyte cortex and, in the case of EGG-4, by inhibiting its enzymatic activity; EGG-4 ph…	14.6
WBGene00009882	vha-17	F49C12.13	IV	9321801	9322528	vha-17 (aka fus-1 ) encodes an an ortholog of subunit e of the membrane-bound (V0) domain of vacuolar proton-translocating ATPase (V-ATPase); VHA-17, like VHA-1 and VHA-12, antagonizes EFF-1-mediated cell fusion in hypodermal cells; VHA-17 is expressed in gut cells of comma stage embryos, and in excretory cell and apical membranes of gut cells at later embryonic stages; VHA-17 is found in gut gra…	14.59
WBGene00022751	ZK484.5	ZK484.5	I	6087369	6087764	not known	14.54
WBGene00007630	har-1	C16C10.11	III	4152054	4152912	har-1 is an ortholog of human CHCHD10 (coiled-coil-helix-coiled-coil-helix domain containing 10) and CHCHD2 (coiled-coil-helix-coiled-coil-helix domain containing 2); har-1 is localized to the mitochondrion and the striated muscle dense body.HemiAsterlin Resistant	14.53
WBGene00001679	gpb-1	F13D12.7	II	11742837	11748611	gpb-1 encodes a heterotrimeric G protein beta subunit that is required during embryonic development for the proper orientation of the mitotic spindle during early cell divisions and thus affects the orientation of early cell division axes, and is also required for larval viability, negatively regulates locomotion and egg-laying, and may affect germline development and osmotic balance; expressed i…	14.48
WBGene00012602	Y38E10A.24	Y38E10A.24	II	12679025	12679404	Y38E10A.24 is involved in embryo development, growth, nematode larval development and reproduction.not known	14.48
WBGene00003966	pdl-1	C27H5.1	II	7183825	7185159	pdl-1 encodes the C. elegans ortholog of the mammalian cGMP phosphodiesterase delta subunit (PDE6D); genetic analyses indicate that pdl-1 plays a role in regulating gustatory plasticity.	14.46
WBGene00009880	F49C12.11	F49C12.11	IV	9319380	9320144	F49C12.11 is involved in body morphogenesis, embryo development, locomotion and nematode larval development.not known	14.39
WBGene00008948	F19B6.1	F19B6.1	IV	12330984	12336041	F19B6.1 is an ortholog of human UCKL1 (uridine-cytidine kinase 1-like 1); F19B6.1 is involved in determination of adult lifespan, hermaphrodite genitalia development and reproduction; F19B6.1 is predicted to have ATP binding activity and kinase activity, based on protein domain information.not known	14.38
WBGene00003681	nhr-91	Y15E3A.1	X	15309374	15314899	nhr-91 encodes a conserved nuclear receptor that is orthologous to members of the NR6 subfamily of nuclear receptors that includes Drosophila HR4 and human germ cell nuclear factor (GCNF, OMIM:600281, human and mouse GCNF are expressed primarily in the testis); by homology, NHR-91 is predicted to function as a transcription factor that may activate or repress transcription in response to a hormon…	14.36
WBGene00007227	C01G6.5	C01G6.5	II	9275054	9280098	C01G6.5 is an ortholog of human TCF19 (transcription factor 19); C01G6.5 is involved in embryo development and lipid storage.not known	14.35
WBGene00022307	Y77E11A.2	Y77E11A.2	IV	1457075	1459525	Y77E11A.2 is an ortholog of human NADK2 (NAD kinase 2, mitochondrial); Y77E11A.2 is predicted to have NAD+ kinase activity, based on protein domain information.not known	14.35
WBGene00004133	abu-13	F57B9.9	III	6941888	6944738	The protein product of this gene is predicted to contain a glutamine/asparagine (Q/N)-rich ( prion ) domain, by the algorithm of Michelitsch and Weissman (as of the WS77 release of WormBase, i.e., in wormpep77).	14.34
WBGene00007400	C07A9.2	C07A9.2	III	9694668	9696517	C07A9.2 is an ortholog of human BUD31 (BUD31 (S. cerevisiae)); C07A9.2 is involved in cellular response to DNA damage stimulus, determination of adult lifespan, embryo development, feminization of hermaphroditic germ-line, germ cell development, hermaphrodite genitalia development, lipid storage, locomotion, nematode larval development and receptor-mediated endocytosis.not known	14.34
WBGene00016238	C30A5.3	C30A5.3	III	8225097	8226389	C30A5.3 is an ortholog of human MOB4 (MOB family member 4, phocein); C30A5.3 is involved in meiotic chromosome segregation.not known	14.34
WBGene00004181	pri-2	W02D9.1	I	12528312	12532182	pri-2 encodes a homolog of the DNA polymerase alpha-primase subunit C that is required in embryos for the normal timing of embryonic cell divisions (much as DIV-1 is) and for normal mitosis in the germline.	14.33
WBGene00003378	mml-1	T20B12.6	III	7370131	7374725	mml-1 encodes, by alternative splicing, two isoforms of a bHLH-ZIP protein orthologous to human MLX (OMIM:602976), MLXIP (OMIM:608090), and MLXIPL (OMIM:605678, deleted in Williams-Beuren syndrome); MML-1 has five N-terminal Mondo Conserved Regions, an N-terminal nuclear localization sequence, and a C-terminal bHLHZip domain; with MXL-2, MML-1 is probably required for normal migration of ray 1 pr…	14.29
WBGene00002201	kin-18	T17E9.1	III	6118632	6124067	kin-18 is an ortholog of human TAOK1 (TAO kinase 1), TAOK3 (TAO kinase 3) and TAOK2 (TAO kinase 2); kin-18 is involved in body morphogenesis, embryo development, feeding behavior, locomotion, nematode larval development, regulation of pharyngeal pumping and reproduction; kin-18 is predicted to have ATP binding activity and protein kinase activity, based on protein domain information; kin-18 is ex…	14.27
WBGene00004782	set-2	C26E6.9	III	4922446	4930204	set-2 encodes a histone H3K4 methyltransferase closely related to the yeast Set1 and mammalian SET1/MLL proteins; SET-2 displays H3K4 methyltransferase activity in vitro and in C. elegans, regulates levels of H3K4; SET-2 plays a role in germline development, postembryonic development, negative regulation of lifespan in adult animals, and RNA interference; SET-2 localizes to nuclei.	14.24
WBGene00003675	nhr-85	W05B5.3	I	13056091	13062122	nhr-85 encodes a nuclear receptor of the NR1 subfamily that is orthologous to the insect E75 nuclear receptors that regulate molting and metamorphosis, and human NR1D1, which is involved in mammalian circadian rhythms; by homology, NHR-85 likely functions as a transcription factor that,based upon RNAi experiments, is required for development of the egg-laying system and formation of SDS-resistant…	14.22
WBGene00022037	acs-13	Y65B4BL.5	I	511048	519646	acs-13 is an ortholog of human ACSL5 (acyl-CoA synthetase long-chain family member 5), ACSL1 (acyl-CoA synthetase long-chain family member 1) and ACSL6 (acyl-CoA synthetase long-chain family member 6); acs-13 is predicted to have catalytic activity, based on protein domain information.fatty Acid CoA Synthetase family	14.21
WBGene00017431	F13H6.3	F13H6.3	V	6363407	6365671	F13H6.3 is an ortholog of human CES2 (carboxylesterase 2).not known	14.2
WBGene00009813	haly-1	F47B10.2	X	10893567	10896419	haly-1 encodes a histidine ammonia lyase orthologous to the human gene HISTIDASE (HAL; OMIM:235800); HALY-1 is required in C. elegans for conversion of histidine to urocanic acid via reductive deamination; loss-of-function mutations in haly-1 result in protection against zinc and nickel toxicity owing to increased levels of metal-chelating histidine; genetic studies suggest that haly-1 functions …	14.2
WBGene00000837	cul-2	ZK520.4	III	13687199	13692588	cul-2 encodes an E3 ubiquitin ligase; during development, CUL-2 functions as part of a Cul2-RING ubiquitin-ligase complex that regulates diverse biological processes, such as the initiation of meiotic anaphase II, cytokinesis and mitotic chromosome segregation, embryonic cell fate specification, and sex determination, via ubiquitin-mediated proteolysis; targets of CUL-2-mediated degradation inclu…	14.19
WBGene00021835	Y54E10A.17	Y54E10A.17	I	3206710	3209303	not known	14.18
WBGene00006910	vha-1	R10E11.8	III	9781243	9782057	vha-1 encodes an ortholog of subunit c of the membrane-bound (V0) domain of vacuolar proton-translocating ATPase (V-ATPase); VHA-1 is a predicted V-ATPase transmembrane rotor component; VHA-1 and VHA-2/3 comprise a closely related family of subunit c co-orthologs, predicted to carry protons from the cytosol to a-subunits (VHA-5, VHA-6, VHA-7, or UNC-32) for transmembrane export; VHA-1, like VHA-1…	14.18
WBGene00003763	nlp-25	Y43F8C.1	V	19607511	19608410	Neuropeptide-Like Protein	14.17
WBGene00022231	tyr-6	Y73B6BL.1	IV	6480521	6486960	tyr-6 is orthologous to the human gene tyrosinase (TYR), which is involved in the conversion of tyrosine to melanin.	14.14
WBGene00009732	cope-1	F45G2.4	III	13426100	13427715	F45G2.4 encodes an epsilon subunit of the coatomer (COPI) complex; in mass RNAi assays, F45G2.4 is required for larval viability, proper locomotion, and properly rapid growth.	14.12
WBGene00007720	C25D7.10	C25D7.10	V	15067465	15068573	C25D7.10 is involved in reproduction.not known	14.09
WBGene00010879	M05D6.6	M05D6.6	II	8482372	8483872	M05D6.6 is an ortholog of human FAM162B (family with sequence similarity 162, member B) and FAM162A (family with sequence similarity 162, member A).not known	14.03
WBGene00017687	ets-4	F22A3.1	X	6519107	6522852	ets-4 is an ortholog of human SPDEF (SAM pointed domain containing ETS transcription factor); ets-4 is involved in reproduction; ets-4 is predicted to have sequence-specific DNA binding activity and sequence-specific DNA binding transcription factor activity, based on protein domain information.ETS class transcription factor	14.03
WBGene00003636	nhr-46	C45E5.6	IV	5747382	5757862	nhr-46 is predicted to have sequence-specific DNA binding activity, sequence-specific DNA binding transcription factor activity, steroid hormone receptor activity, and zinc ion binding activity, based on protein domain information.Nuclear Hormone Receptor family	14.02
WBGene00002259	lbp-7	T22G5.2	V	13879550	13880214	lbp-7 encodes a predicted intracellular fatty acid binding protein (iFABP) that is most similar to the vertebrate muscle and heart FABPs; by homology, LBP-7 is predicted to function as an intracellular transporter for small hydrophobic molecules such as lipids and steroid hormones; as loss of lbp-7 activity via large-scale RNAi screens does not result in any obvious abnormalities, the precise rol…	14.01
WBGene00004387	rnp-4	R07E5.14	III	4406286	4407326	rnp-4 encodes a putative member of the exon-exon junction complex, orthologous to Y14 in S. cerevisiae and TSUNAGI in D. melanogaster; RNP-4 is required for embryonic viability, fertility, vulval development, and cuticular integrity; however, rnp-4(RNAi) animals show no accumulation of poly(A)+ mRNA in their nuclei, indicating that RNP-4 is dispensable for mRNA export.	13.99
WBGene00009712	F44G4.2	F44G4.2	II	8996364	8997037	F44G4.2 is an ortholog of human NDUFB2 (NADH dehydrogenase (ubiquinone) 1 beta subcomplex, 2); F44G4.2 is involved in embryo development, nematode larval development and reproduction; F44G4.2 is localized to the mitochondrion.not known	13.98
WBGene00011773	ttr-53	T14G10.3	IV	10158036	10159247	TransThyretin-Related family domain	13.97
WBGene00021292	copb-1	Y25C1A.5	II	3078796	3087681	Y25C1A.5 encodes a beta subunit of the coatomer (COPI) complex; in mass RNAi assays, Y25C1A.5 is required for fertility, adult viability, osmoregulation, and general health.	13.95
WBGene00045475	T07A5.7	T07A5.7	III	10306756	10311100	T07A5.7 is an ortholog of human FKTN (fukutin).not known	13.95
WBGene00019883	met-2	R05D3.11	III	8375298	8380849	met-2 encodes a histone methyltransferase similar to human SETDB1; during development, met-2 acts as a class B synMuv gene: loss of met-2 activity in the background of a class A or class C synMuv mutant, such as lin-15A or trr-1, respectively, results in a multivulval phenotype, indicating that met-2 acts to negatively regulate vulval cell fate specification; as met-2 is required for normal level…	13.91
WBGene00000894	dab-1	M110.5	II	8226132	8229150	dab-1 encodes an ortholog of the cytoplasmic adaptor protein DISABLED, required for normal molting and meiotic arrest; DAB-1 is also required for EGL-17 secretion from vulval cells, and thus indirectly for normal sex myoblast (SM) migration and egg-laying; DAB-1 contains a conserved PTB domain and signals that confer localization to Golgi-proximal vesicles, and DAB-1 localizes to vesicular struct…	13.9
WBGene00021559	Y45G5AM.7	Y45G5AM.7	V	4166760	4169835	not known	13.9
WBGene00001993	hpd-1	T21C12.2	III	10535526	10537683	hpd-1 encodes a putative 4-hydroxyphenylpyruvate dioxygenase required for normally short lifespan and for negative regulation of the dauer larval stage, with loss of hpd-1 function prolonging lifespan and promoting dauer formation; hpd-1 is a (perhaps evolutionarily conserved) target of transcriptional activation by DAF-16; HPD-1 is orthologous to human HPD (OMIM:609695, mutated in tyrosinemia ty…	13.89
WBGene00000121	aly-2	F23B2.6	IV	9147466	9148582	aly-2 encodes an RRM motif-containing protein required for normal export of TRA-1/tra-2 mRNA complexes, and thus for normal hermaphroditism; ALY-2 is orthologous to human THOC4 (OMIM:604171), and paralogous to ALY-1 and ALY-3; in the absence of TRA-1, and in conjunction with NXF-1, ALY-2 and its paralog ALY-1 are required to bind the TRE 3 UTR element of tra-2 mRNA, and block tra-2 mRNA s export …	13.88
WBGene00020957	W02H5.2	W02H5.2	V	2638890	2646379	not known	13.88
WBGene00010665	K08E3.5	K08E3.5	III	13764064	13768092	K08E3.5 is an ortholog of human UGP2 (UDP-glucose pyrophosphorylase 2); K08E3.5 is involved in determination of adult lifespan, embryo development and nematode larval development; K08E3.5 is predicted to have UTP:glucose-1-phosphate uridylyltransferase activity, based on protein domain information; K08E3.5 is localized to the endoplasmic reticulum, the sarcomere and the striated muscle dense body…	13.87
WBGene00019716	M01G5.3	M01G5.3	III	1508795	1517993	M01G5.3 is an ortholog of human TMEM120A (transmembrane protein 120A) and TMEM120B (transmembrane protein 120B).not known	13.84
WBGene00011548	T06G6.6	T06G6.6	I	12718309	12719795	not known	13.82
WBGene00002064	iff-1	T05G5.10	III	9745864	9747193	iff-1 encodes an eIF-5A homolog that affects fertility and is required for germ cell proliferation and for some P granule components to localize properly; expression is germline specific and mRNA is expressed in the distal region of gonads where germ cells actively proliferate.	13.82
WBGene00002257	lbp-5	W02D3.7	I	6731269	6732280	lbp-5 encodes a predicted intracellular fatty acid binding protein (iFABP) that is most similar to the vertebrate muscle and heart FABPs; by homology, LBP-5 is predicted to function as an intracellular transporter for small hydrophobic molecules such as lipids and steroid hormones; loss of lbp-5 activity via large-scale RNAi screens indicates that, in C. elegans, LBP-5 is required for movement.	13.79
WBGene00014119	ZK858.6	ZK858.6	I	9138267	9145632	ZK858.6 is an ortholog of human TM9SF4 (transmembrane 9 superfamily protein member 4).not known	13.79
WBGene00001194	egl-27	C04A2.3	II	6835081	6847908	egl-27 encodes, along with lin-40, one of two C. elegans homologs of human MTA1 (metastasis-associated protein), part of a nucleosome remodeling and histone deacetylation (NURD) complex; in conjunction with its paralog egr-1, egl-27 is required for proper organization in all parts of the embryo, and for the embryonic expression of hlh-8; egl-27 activity is also required for transdifferentiation o…	13.79
WBGene00007786	rmd-2	C27H6.4	V	9983919	9986277	rmd-2 is an ortholog of human RMDN3 (regulator of microtubule dynamics 3) and RMDN2 (regulator of microtubule dynamics 2); rmd-2 is involved in striated muscle myosin thick filament assembly.Regulator of Microtubule Dynamics	13.79
WBGene00019778	M57.2	M57.2	IV	3527354	3532823	M57.2 is an ortholog of human RABGGTA (Rab geranylgeranyltransferase, alpha subunit); M57.2 is involved in cell death, determination of adult lifespan, embryo development, lipid storage, locomotion and nematode larval development; M57.2 is predicted to have protein prenyltransferase activity, based on protein domain information.not known	13.78
WBGene00015074	natc-2	B0238.10	V	5274076	5275562	natc-2 encodes the C. elegans ortholog of N-alpha-acetyltransferase 30, the catalytic subunit of the N-alpha-acetyltransferase complex (NAT complex); NATC-2 is predicted to function in a NAT complex with NATC-1 to catalyze transfer of the acetyl group of Acetyl-CoA to the alpha-amino group of the N-terminal methionine of substrate proteins; natc-2(RNAi) enhances the dauer formation phenotype of d…	13.78
WBGene00014009	lips-6	ZK617.2	IV	12014283	12015659	lips-6 is predicted to have hydrolase activity, based on protein domain information.LIPaSe related	13.76
WBGene00012094	T27E9.2	T27E9.2	III	13462239	13462755	T27E9.2 is an ortholog of human UQCRH (ubiquinol-cytochrome c reductase hinge protein); T27E9.2 is involved in striated muscle myosin thick filament assembly; T27E9.2 is predicted to have ubiquinol-cytochrome-c reductase activity, based on protein domain information.not known	13.74
WBGene00007449	C08F8.9	C08F8.9	IV	11178078	11178597	not known	13.74
WBGene00002717	let-526	C01G8.9	I	5300995	5317392	let-526 encodes a homolog of a component of the SWI/SNF complex; the let-526(h185) mutation results in early larval lethality.	13.71
WBGene00010357	H03A11.2	H03A11.2	X	15225869	15230621	not known	13.7
WBGene00044492	Y54G2A.49	Y54G2A.49	IV	2851693	2853261	not known	13.69
WBGene00044686	flp-28	W07E11.4	X	10087346	10087958	FMRF-Like Peptide	13.65
WBGene00010778	gpdh-2	K11H3.1	III	9854075	9859183	gpdh-2 encodes one of two C. elegans glycerol 3-phosphate dehydrogenases; although loss of gpdh-2 activity via large-scale RNAi screens results in no obvious defects, expression of a gpdh-2 cDNA in Saccharomyces cerevisiae hog1 mutants is able to rescue the high osmolarity-sensitive growth phenotype of these mutants, suggesting that gpdh-2 encodes a functional glycerol 3-phosphate dehydrogenase.	13.64
WBGene00018744	F53B3.6	F53B3.6	X	2864291	2865683	not known	13.63
WBGene00013385	Y62E10A.19	Y62E10A.19	IV	13403771	13408271	not known	13.62
WBGene00019620	fah-1	K10C2.4	X	6446649	6448999	fah-1 encodes a putative fumarylacetoacetate hydrolase, orthologous to human FAH (OMIM:276700, mutated in type I tyrosinemia), that is required for tyrosine metabolism, resistance to oxidative and protein-folding stresses, and more generally for normally rapid growth, normal locomotion, fertility, and viability; fah-1 is expressed in hypodermis and intestine; the intestines of fah-1(RNAi) animals…	13.61
WBGene00002244	laf-1	Y71H2AM.19	III	2769358	2779053	laf-1 encodes a DEAD-box RNA helicase; laf-1 is required for embryonic development and sex determination; laf-1 was identified in screens for dominant suppressors of the sterility produced by gain-of-function fem-3 mutations; when homozygous, laf-1 mutations result in embryonic and larval lethality and when heterozygous, feminization of XX and XO animals; reporter gene analyses indicate that wild…	13.55
WBGene00002269	lec-6	Y55B1AR.1	III	599509	600609	lec-6 encodes a proto type galectin (beta-galactosyl-binding lectin) containing a single carbohydrate recognition domain; by homology, LEC-6 may play roles in cell adhesion and aggregation, proliferation, or programmed cell death, but as loss of lec-6 activity via large-scale RNAi screens does not result in obvious abnormalities, the precise role of LEC-6 in C. elegans development and/or behavior…	13.55
WBGene00001030	dnj-12	F39B2.10	I	14756858	14759354	This gene encodes a protein containing a DnaJ ( J ) domain.	13.51
WBGene00000276	byn-1	F57B9.5	III	6932001	6935862	byn-1 encodes a homolog of mammalian BYSTIN-LIKE (BYSL; OMIM:603871).	13.49
WBGene00017565	ddo-2	F18E3.7	V	7433401	7435032	ddo-2 encodes a D-aspartate oxidase (DASPO), paralogous to DDO-1 and DDO-3; recombinant DDO-2 protein has DASPO acvitity on acidic D-amino acid substrates (e.g., D-aspartate, D-glutamate, or N-methyl-D-aspartate/NMDA), with highest catalytic efficiency on D-aspartate or D-glutamate; ddo-2 is required for viability in mass RNAi assays.	13.49
WBGene00002267	lec-4	C44F1.3	III	3771421	3773333	lec-4 encodes a predicted galectin that exhibits sugar binding properties in vitro.	13.48
WBGene00012359	W09D10.1	W09D10.1	III	10736893	10739792	W09D10.1 is an ortholog of human SMAP2 (small ArfGAP2) and SMAP1 (small ArfGAP 1); W09D10.1 is involved in nematode larval development and reproduction; W09D10.1 is predicted to have GTPase activator activity, based on protein domain information.not known	13.48
WBGene00016052	dod-3	C24B9.9	V	2730510	2731097	dod-3 is involved in determination of adult lifespan.Downstream Of DAF-16 (regulated by DAF-16)	13.47
WBGene00021026	W04C9.4	W04C9.4	I	461995	462652	W04C9.4 is involved in striated muscle myosin thick filament assembly; W04C9.4 is localized to the nucleolus.not known	13.45
WBGene00013029	glrx-5	Y49E10.2	III	12372582	12373859	glrx-5 encodes a glutaredoxin, oxidoreductases of the thioredoxin family; by homology, GLRX-5 is predicted to function in regulation of the thiol redox state of proteins.	13.39
WBGene00021325	Y34B4A.9	Y34B4A.9	X	5255194	5256858	not known	13.39
WBGene00017045	atg-13	D2007.5	III	8155990	8158245	atg-13 encodes a divergent ortholog of the autophagic budding yeast protein Atg13p, and a more obvious ortholog of uncharacterized but well-conserved metazoan proteins such as human KIAA0652; ATG-13 is expressed broadly in early (pre-100-cell stage) embryos, in larval and adult ventral nerve cord and other neurons, and in adult pharyngeal muscle.	13.37
WBGene00001094	dars-1	B0464.1	III	9489162	9491236	drs-1 encodes a putative aspartyl(D) tRNA synthetase	13.37
WBGene00015159	psd-1	B0361.5	III	7268414	7275396	psd-1 is an ortholog of human PISD (phosphatidylserine decarboxylase); psd-1 is predicted to have phosphatidylserine decarboxylase activity, based on protein domain information.PhosphatidylSerine Decarboxylase	13.36
WBGene00016992	zhit-1	CD4.7	V	5595658	5596551	zhit-1 is an ortholog of human ZNHIT1 (zinc finger, HIT-type containing 1); zhit-1 is involved in RNA interference, apoptotic process and negative regulation of vulval development.Zinc finger, HIT-type	13.34
WBGene00008820	F14F11.2	F14F11.2	II	8294833	8295396	F14F11.2 is involved in embryo development, locomotion and reproduction.not known	13.33
WBGene00021391	smut-1	Y38A10A.6	V	6097105	6099046	smut-1 encodes a DEAD-box RNA helicase; SMUT-1 activity is required redundantly with its paralog MUT-14, for germline RNAi and endogenous siRNA formation.	13.33
WBGene00015510	C06A6.5	C06A6.5	IV	7832343	7834675	C06A6.5 is an ortholog of human ERP44 (endoplasmic reticulum protein 44).not known	13.32
WBGene00010037	F54C8.4	F54C8.4	III	9441554	9443624	F54C8.4 is an ortholog of human DUSP11 (dual specificity phosphatase 11 (RNA/RNP complex 1-interacting)); F54C8.4 is involved in embryo development and reproduction; F54C8.4 is predicted to have protein tyrosine/serine/threonine phosphatase activity, based on protein domain information.not known	13.31
WBGene00004015	phb-2	T24H7.1	II	6251411	6253006	phb-2 encodes the C. elegans ortholog of prohibitin PHB2; loss of phb-2 activity via RNAi indicates that phb-2 function is required for mitochondrial organization and morphology and for embryonic, germline, and somatic gonad development; PHB-2, along with prohibitin subunit PHB-1, forms a macromolecular complex that localizes to mitochondrial membranes; PHB-1 and PHB-2 are dependent upon one anot…	13.3
WBGene00001329	epn-1	T04C10.2	X	14815984	14818507	epn-1 is an ortholog of human EPN3 (epsin 3), EPN1 (epsin 1) and EPN2 (epsin 2); epn-1 is involved in embryo development, germline cell cycle switching, mitotic to meiotic cell cycle, lipid storage, locomotion, nematode larval development, receptor-mediated endocytosis and reproduction; epn-1 is localized to the early phagosome, the phagocytic cup and the pseudopodium.EPsiN (endocytic protein) ho…	13.29
WBGene00022125	Y71F9B.1	Y71F9B.1	I	2774910	2775422	not known	13.28
WBGene00008506	tkt-1	F01G10.1	IV	10243591	10245752	tkt-1 encodes an ortholog of the human gene TRANSKETOLASE (TKT; OMIM:606781), which when mutated leads to Wernicke-Korsakoff syndrome (OMIM:277730).	13.28
[truncated: 4,585 more rows]

## Sheet: seam cells (Pgrd-10)
WBGeneID	Name	Cosmid	Chromosome	Start	End	Description	FPKM
[truncated: 2,640 more rows]

## Sheet: AIV cells (Pbath-15)
WBGeneID	Name	Cosmid	Chromosome	Start	End	Description	FPKM
[truncated: 3,601 more rows]

[truncated: 13 more sheets: GABAergic neurons (Punc-47), NMDA neurons (Pnmr-1), intestine (Pges-1), pharynx (Pmyo-2), body muscle (Pmyo-3), hypodermis unique, seam cells unique, AIV cells unique, GABAergic neurons unique, NMDA neurons unique, intestine unique, pharynx unique, body muscle unique]
