# Supplementary material for: Alternative Polyadenylation Directs Tissue-Specific miRNA Targeting in Caenorhabditis elegans Somatic Tissues
Source: Genetics. 2017 Mar 27;206(2):757–74. doi: 10.1534/genetics.116.196774 (PMC5499184; doi:10.1534/genetics.116.196774)
Supplement: Supplementary file 3 [file 757TableS4.xlsx]

## Sheet: Sheet1
genes	forward primer	reverse primer
myo-2 exon	GGAGTGCTACCGATTGGTTGCCG	CTTGTTCACCCATTCGTTTCCGACC
dpy-7 exon	GCCAACCACGTGGCAAAAGC	ACTGTTCTGAGATGGCAATCCATTCG
unc-47 exon	catatccgttgccattctatg	ttaagaatcagcagagttgattgc
nmr-1 exon	acactcggaaaaaagcgacg	tcacacataaaatctagttgatcttgctc
grd-10 exon	atgcgctctctcgtcgtg	ttatggctgccaggcaagtg
nROGinsAgeIKpnI	ATGGCATGGATGAACTATACAAA ACCGGT TCTCAT GGTACC agatctcacccagctttCTTGTA	TACAAGaaagctgggtgagatctGGTACCATGAGAACCGGTTTTGTATAGTTCATCCATGCCAT
NVdT(23) primer (used in RT reactions)	-	CACCAGGCATTAAATGCGACTCAGGTTTTTTTTTTTTTTTTTTTTVN
promoters
dpy-7p	GGGGACAACTTTGTATAGAAAAGTTGATCTCATTCCACGATTTCTCGC	GGGGACTGCTTTTTTGTACAAACTTGTTTATCTGGAACAAAATGTAAG
grd-10p	GGGGACAACTTTGTATAGAAAAGTTGTATATTGTTATTAAAACATTG	GGGGACTGCTTTTTTGTACAAACTTGGGTACGGCGAGTAGTGGGAAAATAGC
bath-15p	GGGGACAACTTTGTATAGAAAAGTTGATTTTCACTTTTTTTGGTCAGAATC	GGGGACTGCTTTTTTGTACAAACTTGTTTTGAAGAGTTTGCTGAAATTAAAC
unc-47p	GGGGACAACTTTGTATAGAAAAGTTGACAGCGATATAATTCAGATTTAC	GGGGACTGCTTTTTTGTACAAACTTGCTGTAATGAAATAAATGTGACG
nmr-1p	GGGGACAACTTTGTATAGAAAAGTTGTTTCTGAAAGTATAAGATTTGAC	GGGGACTGCTTTTTTGTACAAACTTGATCTGTAACAAAACTAAAGTTTGTCG
primers used for Figure 5 and Additional File1: Figure S6
PEST- degron tag (with AgeI or Kpn1 sites)	CATAACCGGTAAGCTTAGCCATGGCTTC	CATAGGTACCCTACACATTGATCCTAGCAGAAGCAC
rpl-10 upstream of mCherry (with SpeI or EcoRI sites)	TATACTAGTATGGGTAGACGTCCAGCGCG	TAGAATTCGATTGGGTTCTCAATCCACTTG
rpl-10 upstream of GFP (with SacII or ClaI sites)	TAT CCGCGG ATGGGTAGACGTCCAGCGCG	TATATCGATGATTGGGTTCTCAATCCACTTG
mCherry_ins_EcoRI	gtacaaaaaagcaggctggactagtCTCGAATTCCCGGTAGAAAAAATGGTCTCAAAG	CTTTGAGACCATTTTTTCTACCGGGAATTCGAGactagtccagcctgcttttttgtac
GFP_ins_ClaI	tcaGGGAAACTGCTTCAACGCATCccgcggCTCATCGATCCGGTAGAAAAAAGTAAAGGAGAAGAACTTTTCAC	GTGAAAAGTTCTTCTCCTTTACTTTTTTCTACCGGATCGATGAGccgcggGATGCGTTGAAGCAGTTTCCCtga
nROGinsAgeIKpnI	ATGGCATGGATGAACTATACAAA ACCGGTTCTCAT GGTACC agatctcacccagctttCTTGTA	TACAAGaaagctgggtgagatctGGTACCATGAGAACCGGTTTTGTATAGTTCATCCATGCCAT
RT_anchor	-	GCATTAAATGCGACTCAGG
rack-1_3'UTR_fwd	GGGGACAGCTTTCTTGTACAAAGTGGGATCCGTGTCGATCCGTGCTTCCAACTAA	-
rack-1_3'UTR_rev	-	GGGGACAACTTTGTATAATAAAGTTGCCGTCATCTCTAACATAACAAGTATACCTTG
tct-1_3'UTR_fwd	GGGGACAGCTTTCTTGTACAAAGTGGGATCCGCCATCATCGAGGAGAAGTGCTAA	-
tct-1_3'UTR_rev	-	GGGGACAACTTTGTATAATAAAGTTGCCAAACCATTCTAACCAAGGTACTAGAGAC
rack-1_delPAS_fwd	AATTCAAAACCCTTCagatctATTGTTGATATAATT	-
rack-1_delPAS_rev	-	AATTATATCAACAATagatctGAAGGGTTTTGAATT
tct-1_delPAS_fwd	TCATTTAATGTTTTCagatctCTATATATACTCCCC	-
tct1-1_delPAS_rev	-	GGGGAGTATATATAGagatctGAAAACATTAAATGA
rack-1delmiR50_fwd	GATATAATTTTGTATTCAACGATAAATTATTCGCGTTAATC	-
rack-1delmiR50_rev	-	GATTAACGCGAATAATTTATCGTTGAATACAAAATTATATC
rack-1delmiR85_fwd	CT ATTGTTGATATAAT TTCAACCATGTCAGAT	-
rack-1delmiR85_rev	-	ATCTGACATGGTTGAAATTATATCAACAATAG
tct-1delmiR50_fwd	CTATATATACTCCCCTATCATTGCAACAAAAACATAAATTATTG	-
tct-1delmiR50_rev	-	CAATAATTTATGTTTTTGTTGCAATGATAGGGGAGTATATATAG
Supplementary Table S4: Primers used in this study.
