# Supplementary material for: Alternative Polyadenylation Directs Tissue-Specific miRNA Targeting in Caenorhabditis elegans Somatic Tissues
Source: Genetics. 2017 Mar 27;206(2):757–74. doi: 10.1534/genetics.116.196774 (PMC5499184; doi:10.1534/genetics.116.196774)
Supplement: Supplementary file 4 [file 757TableS5.xlsx]

## Sheet: Sheet1
strain name	genotype	description
EG4322	ttTi5605 II; unc-119(ed9) III	Background strain used to inject constructs rescued with CBr unc-119 cassette			Table S5: Strains used in this study.
MMA4	ttTi5605 II; unc-119(ed9) III; mmmEx1(Cbr Punc-119::unc-119::unc-119; Pdpy-7::polyApull::unc-54); pGH8Ex(Prab-3::mCherry::unc-54); pCFJ104Ex(Pmyo-3::mCherry::unc-54); pCFJ90Ex(Pmyo-2::mCherry::unc-54)	Strain expressing PolyAPull cassette in the hypodermis
MMA5	ttTi5605 II; unc-119(ed9) III; mmmEx2(Cbr Punc-119::unc-119::unc-119; Pgrd-10::polyApull::unc-54)Ex; pGH8Ex(Prab-3::mCherry::unc-54); pCFJ104Ex(Pmyo-3::mCherry::unc-54); pCFJ90Ex(Pmyo-2::mCherry::unc-54)	Strain expressing PolyAPull cassette in the seam cells
MMA6	ttTi5605 II; unc-119(ed9) III; mmmEx3(Cbr Punc-119::unc-119::unc-119; Pbath-15::polyApull::unc-54)Ex; pGH8Ex(Prab-3::mCherry::unc-54); pCFJ104Ex(Pmyo-3::mCherry::unc-54); pCFJ90Ex(Pmyo-2::mCherry::unc-54)	Strain expressing PolyAPull cassette in the AIV cells
MMA7	ttTi5605 II; unc-119(ed9) III; mmmEx4(Cbr Punc-119::unc-119::unc-119; Punc-47::polyApull::unc-54)Ex; pGH8Ex(Prab-3::mCherry::unc-54); pCFJ104Ex(Pmyo-3::mCherry::unc-54); pCFJ90Ex(Pmyo-2::mCherry::unc-54)	Strain expressing PolyAPull cassette in the GABAergic neurons
MMA8	ttTi5605 II; unc-119(ed9) III; mmmEx5(Cbr Punc-119::unc-119::unc-119; Pnmr-1::polyApull::unc-54)Ex; pGH8Ex(Prab-3::mCherry::unc-54); pCFJ104Ex(Pmyo-3::mCherry::unc-54); pCFJ90Ex(Pmyo-2::mCherry::unc-54)	Strain expressing PolyAPull cassette in the NMDA neurons
MMA9	ttTi5605 II; unc-119(ed9) III; mmmEx6(Cbr Punc-119::unc-119::unc-119; Pmyo-3::APAreg_2::rack-1)	Strain expressing pAPAreg_2 in the body muscle using the Pmyo-3 promoter and wild-type rack-1 3'UTR
MMA10	ttTi5605 II; unc-119(ed9) III; mmmEx7(Cbr Punc-119::unc-119::unc-119; Pmyo-3::APAreg_2::rack-1∆PAS1)	Strain expressing pAPAreg_2 in the body muscle using the Pmyo-3 promoter and rack-1 3'UTR with PAS element replaced with BglII restriction site 'AGATCT' sequence
MMA11	ttTi5605 II; unc-119(ed9) III; mmmEx8(Cbr Punc-119::unc-119::unc-119; Pmyo-3::APAreg_2::rack-1∆PAS1∆miR-50)	Strain expressing pAPAreg_2 in the body muscle using the Pmyo-3 promoter and rack-1 3'UTR with proximal PAS element replaced with BglII restriction site 'AGATCT' sequence and removed miR-50 seed sequence
MMA12	ttTi5605 II; unc-119(ed9) III; mmmEx9(Cbr Punc-119::unc-119::unc-119; Pmyo-3::APAreg_2::rack-1∆PAS1∆miR-85)	Strain expressing pAPAreg_2 in the body muscle using the Pmyo-3 promoter and rack-1 3'UTR with proximal PAS element replaced with BglII restriction site 'AGATCT' sequence and removed miR-85 seed sequence
MMA13	ttTi5605 II; unc-119(ed9) III; mmmEx10(Cbr Punc-119::unc-119::unc-119; Pmyo-3::APAreg_2::tct-1)	Strain expressing pAPAreg_2 in the body muscle using the Pmyo-3 promoter and wild-type tct-1 3'UTR
MMA14	ttTi5605 II; unc-119(ed9) III; mmmEx11(Cbr Punc-119::unc-119::unc-119; Pmyo-3::APAreg_1::tct-1∆PAS1)	Strain expressing pAPAreg_1 in the body muscle using the Pmyo-3 promoter and tct-1 3'UTR with PAS element replaced with BglII restriction site 'AGATCT' sequence
MMA15	ttTi5605 II; unc-119(ed9) III; mmmEx12(Cbr Punc-119::unc-119::unc-119; Pmyo-3::APAreg_1::tct-1∆PAS1∆miR-50)	Strain expressing pAPAreg_1 in the body muscle using the Pmyo-3 promoter and tct-1 3'UTR with proximal PAS element replaced with BglII restriction site 'AGATCT' sequence and removed miR-50 seed sequence
